# Supplementary material for: Crystal structure of 6-azido-6-de­oxy-1,2-O-iso­propyl­idene-α-d-gluco­furan­ose
Source: Acta Crystallogr E Crystallogr Commun. 2020 Sep 18;76(Pt 10):1653–6. doi: 10.1107/S2056989020012438 (PMC7534240; doi:10.1107/S2056989020012438)
Supplement: Supplementary file 1 [file e-76-01653-sup1.cif]

##############################################################################
#                                                                            #
# This CIF contains the data in a paper accepted for publication in          #
# Acta Crystallographica Section E. It conforms to the requirements of       #
# Notes for Authors for Acta Crystallographica Section E, and has been       #
# peer reviewed under the auspices of the IUCr Commission on Journals.       #
#                                                                            #
# Full details of the Crystallographic Information File format               #
# are given in the paper "The Crystallographic Information File (CIF):       #
# a New Standard Archive File for Crystallography" by S. R. Hall, F. H.      #
# Allen and I. D. Brown [Acta Cryst. (1991), A47, 655-685].                  #
#                                                                            #
# The current version of the core CIF dictionary is obtainable from          #
# ftp://ftp.iucr.org/pub/cif_core.dic.                                       #
#                                                                            #
# Software is freely available for graphical display of the structure(s)     #
# in this CIF. For information consult the CIF software page                 #
# http://www.iucr.org/resources/cif/software.                                #
#                                                                            #
# This file may be used for bona fide research purposes within the           #
# scientific community so long as proper attribution is given to the journal # 
# article from which it was obtained.                                        #
#                                                                            #
##############################################################################
data_global
_audit_creation_method     'WinGX routine CIF_UPDATE'
_audit_conform_dict_name     cif_core.dic
_audit_conform_dict_version     2.4
_journal_data_validation_number     ?
_journal_date_recd_electronic     2020-08-06
_journal_date_accepted     2020-09-10
_journal_name_full     'Acta Crystallographica, Section E'
_journal_year     2020
_journal_volume     76
_journal_issue     10
_journal_page_first     1653
_journal_page_last     1656
_journal_paper_category     GO
_journal_paper_doi     10.1107/S2056989020012438
_journal_coeditor_code     HB7940
_publ_contact_author_name
;
Simone, Michela I.
;
_publ_contact_author_address
;
Discipline of Chemistry, University of Newcastle, Callaghan, NSW2308, Australia
Priority Research Centre for Drug Development, University of
 Newcastle, Callaghan, NSW 2308, Australia.
;
_publ_contact_author_email
;
michela simone@yahoo.co.uk
;
_publ_contact_author_fax       .00000000000
_publ_contact_author_phone       .00000000000
_publ_section_title
;
Crystal structure of
6-azido-6-deoxy-1,2-<i>O</i>-isopropylidene-\a-<i>D</i>-glucofuranose
;
_publ_section_title_footnote     .
loop_
    _publ_author_name
    _publ_author_address
    'Wood, Adam'
;
Discipline of Chemistry,
University of Newcastle,
Callaghan, NSW 2308,
Australia
Priority Research Centre for Drug Development,
University of Newcastle,
Callaghan, NSW 2308,
Australia
;
    'Bernhardt, Paul V.'
;
School of Chemistry and Molecular Biosciences,
University of Queensland,
Brisbane 4072,
Australia
;
    'van Altena, Ian'
;
Discipline of Chemistry,
University of Newcastle,
Callaghan, NSW 2308,
Australia
;
    'Simone, Michela I.'
;
Discipline of Chemistry,
University of Newcastle,
Callaghan, NSW 2308,
Australia
Priority Research Centre for Drug Development,
University of Newcastle,
Callaghan, NSW 2308,
Australia
;
_publ_section_synopsis
;
Short syntheses to high <i>Fsp</i>^3^ index natural-product analogues such as
iminosugars are of paramount importance in the investigation of their
biological activities and reducing the use of protecting groups is an
advantageous synthetic strategy. In this case only an isopropylidene group was
employed towards the synthesis of seven-membered ring iminosugars.
;
data_I
_audit_creation_method     'WinGX routine CIF_UPDATE'
_audit_conform_dict_name     cif_core.dic
_audit_conform_dict_version     2.4
_chemical_name_systematic
;
6-Azido-6-deoxy-1,2-<i>O</i>-isopropylidene-\a-<i>D</i>-glucofuranose
;
_chemical_formula_moiety     'C9 H15 N3 O5'
_chemical_formula_sum     'C9 H15 N3 O5'
_chemical_formula_iupac     'C9 H15 N3 O5'
_chemical_formula_weight     245.24
_chemical_compound_source     'synthesis as described'
_chemical_absolute_configuration     unk
_symmetry_cell_setting     monoclinic
_symmetry_space_group_name_H-M     'P 1 21 1'
_symmetry_space_group_name_Hall     'P 2yb'
_space_group_crystal_system     monoclinic
_space_group_name_H-M_alt     'P 1 21 1'
loop_
    _symmetry_equiv_pos_as_xyz
    'x, y, z'
    '-x, y+1/2, -z'
_cell_length_a     5.7615(4)
_cell_length_b     9.7752(8)
_cell_length_c     10.6833(9)
_cell_angle_alpha     90
_cell_angle_beta     101.255(8)
_cell_angle_gamma     90
_cell_volume     590.11(8)
_cell_formula_units_Z     2
_cell_measurement_reflns_used     1783
_cell_measurement_theta_min     6.168
_cell_measurement_theta_max     60.573
_cell_measurement_temperature     190(2)
_exptl_crystal_description     plate
_exptl_crystal_colour     colourless
_exptl_crystal_size_max     0.40
_exptl_crystal_size_mid     0.30
_exptl_crystal_size_min     0.02
_exptl_crystal_density_diffrn     1.38
_exptl_crystal_density_method     'not measured'
_exptl_crystal_F_000     260
_exptl_absorpt_coefficient_mu     0.969
_exptl_absorpt_correction_type     multi-scan
_exptl_absorpt_process_details
;
(CrysAlisPro; Rigaku, 2015)
;
_exptl_absorpt_correction_T_min     0.74124
_exptl_absorpt_correction_T_max     1
_exptl_special_details     ?
_diffrn_ambient_temperature     190(2)
_diffrn_source     'fine-focus sealed X-ray tube'
_diffrn_radiation_type     CuK\a
_diffrn_radiation_wavelength     1.54184
_diffrn_radiation_monochromator     graphite
_diffrn_measurement_device_type     'Rigaku Xcalibur, EosS2, Gemini ultra'
_diffrn_measurement_device     'four-circle diffractometer'
_diffrn_measurement_method     '\w scans'
_diffrn_detector     'CCD plate'
_diffrn_detector_area_resol_mean     8.0217
_diffrn_reflns_number     3705
_diffrn_reflns_av_R_equivalents     0.0441
_diffrn_reflns_av_unetI/netI     0.0527
_diffrn_reflns_theta_min     4.22
_diffrn_reflns_theta_max     61.53
_diffrn_reflns_theta_full     61.53
_diffrn_measured_fraction_theta_max     0.996
_diffrn_measured_fraction_theta_full     0.996
_diffrn_reflns_limit_h_min     -6
_diffrn_reflns_limit_h_max     6
_diffrn_reflns_limit_k_min     -11
_diffrn_reflns_limit_k_max     10
_diffrn_reflns_limit_l_min     -12
_diffrn_reflns_limit_l_max     12
_diffrn_radiation_probe     x-ray
_refine_special_details
;
 Refinement of F^2^ against ALL reflections.  The weighted R-factor wR and
 goodness of fit S are based on F^2^, conventional R-factors R are based
 on F, with F set to zero for negative F^2^. The threshold expression of
 F^2^ > 2\s(F^2^) is used only for calculating R-factors(gt) etc. and is
 not relevant to the choice of reflections for refinement.  R-factors based
 on F^2^ are statistically about twice as large as those based on F, and R-
 factors based on ALL data will be even larger.
;
_reflns_number_total     1788
_reflns_number_gt     1674
_reflns_threshold_expression     >2\s(I)
_refine_ls_structure_factor_coef     Fsqd
_refine_ls_matrix_type     full
_refine_ls_R_factor_all     0.0384
_refine_ls_R_factor_gt     0.0361
_refine_ls_wR_factor_gt     0.0847
_refine_ls_wR_factor_ref     0.0864
_refine_ls_goodness_of_fit_ref     1.082
_refine_ls_restrained_S_all     1.081
_refine_ls_number_reflns     1788
_refine_ls_number_parameters     156
_refine_ls_number_restraints     1
_refine_ls_hydrogen_treatment     constr
_refine_ls_weighting_scheme     calc
_refine_ls_weighting_details
         'calc w=1/[\s^2^(Fo^2^)+(0.0346P)^2^+0.0212P] where P=(Fo^2^+2Fc^2^)/3'
_atom_sites_solution_hydrogens     geom
_atom_sites_solution_primary     direct
_atom_sites_solution_secondary     difmap
_refine_ls_shift/su_max     0
_refine_ls_shift/su_mean     0
_refine_diff_density_max     0.134
_refine_diff_density_min     -0.145
_refine_ls_extinction_method     none
_refine_ls_abs_structure_details
;
Flack (1983)
;
_refine_ls_abs_structure_Flack     -0.4(3)
loop_
    _atom_type_symbol
    _atom_type_description
    _atom_type_scat_dispersion_real
    _atom_type_scat_dispersion_imag
    _atom_type_scat_source
    C C 0.0181 0.0091 'International Tables Vol C Tables 4.2.6.8 and 6.1.1.4'
    H H 0 0 'International Tables Vol C Tables 4.2.6.8 and 6.1.1.4'
    N N 0.0311 0.018 'International Tables Vol C Tables 4.2.6.8 and 6.1.1.4'
    O O 0.0492 0.0322 'International Tables Vol C Tables 4.2.6.8 and 6.1.1.4'
_computing_data_collection
;
CrysAlisPro (Rigaku, 2015)
;
_computing_cell_refinement
;
CrysAlisPro (Rigaku, 2015)
;
_computing_data_reduction
;
CrysAlisPro (Rigaku, 2015)
;
_computing_structure_solution
;
SIR92 (Altomare et al., 1994)
;
_computing_structure_refinement
;
SHELXL97 (Sheldrick, 2008)
;
_computing_molecular_graphics
;
Ortep-3 for Windows (Farrugia, 2012)
;
_computing_publication_material
;
WinGX publication routines (Farrugia, 2012)
;
loop_
    _atom_site_type_symbol
    _atom_site_label
    _atom_site_fract_x
    _atom_site_fract_y
    _atom_site_fract_z
    _atom_site_U_iso_or_equiv
    _atom_site_adp_type
    _atom_site_calc_flag
    _atom_site_refinement_flags
    _atom_site_occupancy
    _atom_site_symmetry_multiplicity
    _atom_site_disorder_assembly
    _atom_site_disorder_group
    C C1 0.3329(4) 0.6279(3) 1.2308(2) 0.0428(6) Uani d . 1 1 . .
    H H1A 0.3365 0.5953 1.3189 0.051 Uiso calc R 1 1 . .
    H H1B 0.4098 0.5574 1.1863 0.051 Uiso calc R 1 1 . .
    C C2 0.0786(4) 0.6435(2) 1.1633(2) 0.0345(5) Uani d . 1 1 . .
    H H2 -0.0043 0.5539 1.1654 0.041 Uiso calc R 1 1 . .
    C C3 0.0532(4) 0.6893(3) 1.0256(2) 0.0329(5) Uani d . 1 1 . .
    H H3 0.1366 0.7784 1.0212 0.04 Uiso calc R 1 1 . .
    C C4 -0.2022(4) 0.6991(2) 0.9528(2) 0.0340(5) Uani d . 1 1 . .
    H H4 -0.2721 0.7914 0.9614 0.041 Uiso calc R 1 1 . .
    C C5 -0.1750(4) 0.6702(2) 0.8164(2) 0.0342(5) Uani d . 1 1 . .
    H H5 -0.3207 0.6292 0.7634 0.041 Uiso calc R 1 1 . .
    C C6 0.0389(4) 0.5759(3) 0.8297(2) 0.0357(5) Uani d . 1 1 . .
    H H6 -0.0087 0.4799 0.8045 0.043 Uiso calc R 1 1 . .
    C C7 0.0728(4) 0.7525(3) 0.6883(2) 0.0393(6) Uani d . 1 1 . .
    C C8 0.2544(5) 0.8648(3) 0.7005(3) 0.0524(7) Uani d . 1 1 . .
    H H8A 0.3755 0.8406 0.6514 0.079 Uiso calc R 1 1 . .
    H H8B 0.3287 0.8765 0.7905 0.079 Uiso calc R 1 1 . .
    H H8C 0.1774 0.9504 0.6675 0.079 Uiso calc R 1 1 . .
    C C9 -0.0399(6) 0.7197(4) 0.5530(3) 0.0654(9) Uani d . 1 1 . .
    H H9A 0.0828 0.6935 0.5056 0.098 Uiso calc R 1 1 . .
    H H9B -0.1246 0.8003 0.513 0.098 Uiso calc R 1 1 . .
    H H9C -0.1514 0.6438 0.5518 0.098 Uiso calc R 1 1 . .
    N N1 0.4698(3) 0.7562(3) 1.2362(2) 0.0498(6) Uani d . 1 1 . .
    N N2 0.4455(3) 0.8362(3) 1.3223(2) 0.0464(5) Uani d . 1 1 . .
    N N3 0.4413(5) 0.9168(3) 1.3977(3) 0.0654(7) Uani d . 1 1 . .
    O O1 0.1584(3) 0.58380(19) 0.95897(16) 0.0426(4) Uani d . 1 1 . .
    O O2 -0.3347(3) 0.5933(2) 0.99674(16) 0.0460(4) Uani d . 1 1 . .
    H H2A -0.4782 0.6016 0.9625 0.069 Uiso calc R 1 1 . .
    O O3 -0.0999(3) 0.79118(16) 0.76079(15) 0.0386(4) Uani d . 1 1 . .
    O O4 0.1823(3) 0.63255(19) 0.74985(18) 0.0497(5) Uani d . 1 1 . .
    O O5 -0.0267(3) 0.74186(18) 1.23341(15) 0.0390(4) Uani d . 1 1 . .
    H H5A -0.1747 0.7349 1.2142 0.059 Uiso calc R 1 1 . .
loop_
    _atom_site_aniso_label
    _atom_site_aniso_U_11
    _atom_site_aniso_U_22
    _atom_site_aniso_U_33
    _atom_site_aniso_U_12
    _atom_site_aniso_U_13
    _atom_site_aniso_U_23
    C1 0.0349(12) 0.0567(16) 0.0369(12) 0.0109(11) 0.0075(9) 0.0070(11)
    C2 0.0268(11) 0.0403(13) 0.0379(12) 0.0022(10) 0.0099(9) 0.0035(10)
    C3 0.0271(12) 0.0395(12) 0.0340(12) 0.0030(9) 0.0105(9) -0.0009(10)
    C4 0.0246(12) 0.0409(13) 0.0376(12) 0.0017(9) 0.0086(10) 0.0029(10)
    C5 0.0257(12) 0.0402(14) 0.0352(12) -0.0063(9) 0.0027(9) -0.0005(10)
    C6 0.0323(12) 0.0412(13) 0.0349(12) -0.0046(10) 0.0094(9) -0.0029(10)
    C7 0.0339(13) 0.0491(14) 0.0368(13) 0.0019(11) 0.0112(10) 0.0015(11)
    C8 0.0435(14) 0.0534(18) 0.0639(18) -0.0069(12) 0.0193(13) 0.0006(14)
    C9 0.0598(18) 0.094(3) 0.0432(16) -0.0117(17) 0.0118(13) -0.0108(15)
    N1 0.0259(11) 0.0806(18) 0.0433(12) -0.0012(10) 0.0075(9) -0.0069(12)
    N2 0.0298(10) 0.0663(16) 0.0419(13) 0.0060(10) 0.0042(9) 0.0052(12)
    N3 0.0656(16) 0.0718(17) 0.0578(16) 0.0104(13) 0.0099(12) -0.0061(15)
    O1 0.0278(8) 0.0598(11) 0.0404(9) 0.0128(8) 0.0071(6) -0.0047(8)
    O2 0.0220(7) 0.0654(11) 0.0521(10) -0.0030(8) 0.0110(7) 0.0101(9)
    O3 0.0346(8) 0.0432(10) 0.0396(9) 0.0038(7) 0.0110(7) 0.0045(7)
    O4 0.0467(10) 0.0532(11) 0.0569(11) 0.0106(8) 0.0292(8) 0.0106(8)
    O5 0.0269(8) 0.0532(11) 0.0389(9) 0.0031(7) 0.0113(7) -0.0032(8)
_geom_special_details
;
 All s.u.'s (except the s.u. in the dihedral angle between two l.s. planes)
 are estimated using the full covariance matrix.  The cell s.u.'s are taken
 into account individually in the estimation of s.u.'s in distances, angles
 and torsion angles; correlations between s.u.'s in cell parameters are only
 used when they are defined by crystal symmetry.  An approximate (isotropic)
 treatment of cell s.u.'s is used for estimating s.u.'s involving l.s. planes.
;
loop_
    _geom_bond_atom_site_label_1
    _geom_bond_atom_site_label_2
    _geom_bond_site_symmetry_2
    _geom_bond_distance
    _geom_bond_publ_flag
    C1 N1 . 1.477(4) ?
    C1 C2 . 1.509(3) ?
    C1 H1A . 0.99 ?
    C1 H1B . 0.99 ?
    C2 O5 . 1.425(3) ?
    C2 C3 . 1.517(3) ?
    C2 H2 . 1 ?
    C3 O1 . 1.451(3) ?
    C3 C4 . 1.527(3) ?
    C3 H3 . 1 ?
    C4 O2 . 1.419(3) ?
    C4 C5 . 1.522(3) ?
    C4 H4 . 1 ?
    C5 O3 . 1.428(3) ?
    C5 C6 . 1.523(3) ?
    C5 H5 . 1 ?
    C6 O4 . 1.411(3) ?
    C6 O1 . 1.420(3) ?
    C6 H6 . 1 ?
    C7 O3 . 1.427(3) ?
    C7 O4 . 1.429(3) ?
    C7 C9 . 1.499(4) ?
    C7 C8 . 1.505(4) ?
    C8 H8A . 0.98 ?
    C8 H8B . 0.98 ?
    C8 H8C . 0.98 ?
    C9 H9A . 0.98 ?
    C9 H9B . 0.98 ?
    C9 H9C . 0.98 ?
    N1 N2 . 1.236(3) ?
    N2 N3 . 1.131(4) ?
    O2 H2A . 0.84 ?
    O5 H5A . 0.84 ?
loop_
    _geom_angle_atom_site_label_1
    _geom_angle_atom_site_label_2
    _geom_angle_atom_site_label_3
    _geom_angle_site_symmetry_1
    _geom_angle_site_symmetry_3
    _geom_angle
    _geom_angle_publ_flag
    N1 C1 C2 . . 113.2(2) ?
    N1 C1 H1A . . 108.9 ?
    C2 C1 H1A . . 108.9 ?
    N1 C1 H1B . . 108.9 ?
    C2 C1 H1B . . 108.9 ?
    H1A C1 H1B . . 107.8 ?
    O5 C2 C1 . . 106.9(2) ?
    O5 C2 C3 . . 109.89(18) ?
    C1 C2 C3 . . 113.22(17) ?
    O5 C2 H2 . . 108.9 ?
    C1 C2 H2 . . 108.9 ?
    C3 C2 H2 . . 108.9 ?
    O1 C3 C2 . . 107.18(18) ?
    O1 C3 C4 . . 104.35(18) ?
    C2 C3 C4 . . 114.43(17) ?
    O1 C3 H3 . . 110.2 ?
    C2 C3 H3 . . 110.2 ?
    C4 C3 H3 . . 110.2 ?
    O2 C4 C5 . . 110.12(19) ?
    O2 C4 C3 . . 108.23(18) ?
    C5 C4 C3 . . 101.95(16) ?
    O2 C4 H4 . . 112 ?
    C5 C4 H4 . . 112 ?
    C3 C4 H4 . . 112 ?
    O3 C5 C4 . . 109.89(18) ?
    O3 C5 C6 . . 103.56(16) ?
    C4 C5 C6 . . 104.82(18) ?
    O3 C5 H5 . . 112.6 ?
    C4 C5 H5 . . 112.6 ?
    C6 C5 H5 . . 112.6 ?
    O4 C6 O1 . . 109.68(18) ?
    O4 C6 C5 . . 105.36(19) ?
    O1 C6 C5 . . 106.73(17) ?
    O4 C6 H6 . . 111.6 ?
    O1 C6 H6 . . 111.6 ?
    C5 C6 H6 . . 111.6 ?
    O3 C7 O4 . . 105.03(18) ?
    O3 C7 C9 . . 111.3(2) ?
    O4 C7 C9 . . 109.7(2) ?
    O3 C7 C8 . . 107.8(2) ?
    O4 C7 C8 . . 108.8(2) ?
    C9 C7 C8 . . 113.7(2) ?
    C7 C8 H8A . . 109.5 ?
    C7 C8 H8B . . 109.5 ?
    H8A C8 H8B . . 109.5 ?
    C7 C8 H8C . . 109.5 ?
    H8A C8 H8C . . 109.5 ?
    H8B C8 H8C . . 109.5 ?
    C7 C9 H9A . . 109.5 ?
    C7 C9 H9B . . 109.5 ?
    H9A C9 H9B . . 109.5 ?
    C7 C9 H9C . . 109.5 ?
    H9A C9 H9C . . 109.5 ?
    H9B C9 H9C . . 109.5 ?
    N2 N1 C1 . . 115.41(19) ?
    N3 N2 N1 . . 173.0(3) ?
    C6 O1 C3 . . 110.24(17) ?
    C4 O2 H2A . . 109.5 ?
    C7 O3 C5 . . 107.83(18) ?
    C6 O4 C7 . . 110.02(17) ?
    C2 O5 H5A . . 109.5 ?
loop_
    _geom_torsion_atom_site_label_1
    _geom_torsion_atom_site_label_2
    _geom_torsion_atom_site_label_3
    _geom_torsion_atom_site_label_4
    _geom_torsion_site_symmetry_1
    _geom_torsion_site_symmetry_2
    _geom_torsion_site_symmetry_3
    _geom_torsion_site_symmetry_4
    _geom_torsion
    _geom_torsion_publ_flag
    N1 C1 C2 O5 . . . . -60.8(2) ?
    N1 C1 C2 C3 . . . . 60.3(3) ?
    O5 C2 C3 O1 . . . . -178.66(18) ?
    C1 C2 C3 O1 . . . . 61.9(3) ?
    O5 C2 C3 C4 . . . . -63.5(3) ?
    C1 C2 C3 C4 . . . . 177.1(2) ?
    O1 C3 C4 O2 . . . . 81.9(2) ?
    C2 C3 C4 O2 . . . . -34.9(3) ?
    O1 C3 C4 C5 . . . . -34.2(2) ?
    C2 C3 C4 C5 . . . . -151.02(19) ?
    O2 C4 C5 O3 . . . . 164.46(17) ?
    C3 C4 C5 O3 . . . . -80.8(2) ?
    O2 C4 C5 C6 . . . . -84.8(2) ?
    C3 C4 C5 C6 . . . . 29.9(2) ?
    O3 C5 C6 O4 . . . . -16.5(2) ?
    C4 C5 C6 O4 . . . . -131.67(19) ?
    O3 C5 C6 O1 . . . . 100.11(19) ?
    C4 C5 C6 O1 . . . . -15.1(2) ?
    C2 C1 N1 N2 . . . . 81.8(3) ?
    C1 N1 N2 N3 . . . . 172(2) ?
    O4 C6 O1 C3 . . . . 106.5(2) ?
    C5 C6 O1 C3 . . . . -7.2(2) ?
    C2 C3 O1 C6 . . . . 148.18(18) ?
    C4 C3 O1 C6 . . . . 26.5(2) ?
    O4 C7 O3 C5 . . . . -28.5(2) ?
    C9 C7 O3 C5 . . . . 90.2(3) ?
    C8 C7 O3 C5 . . . . -144.4(2) ?
    C4 C5 O3 C7 . . . . 139.25(18) ?
    C6 C5 O3 C7 . . . . 27.7(2) ?
    O1 C6 O4 C7 . . . . -115.1(2) ?
    C5 C6 O4 C7 . . . . -0.5(2) ?
    O3 C7 O4 C6 . . . . 17.4(2) ?
    C9 C7 O4 C6 . . . . -102.3(2) ?
    C8 C7 O4 C6 . . . . 132.7(2) ?
loop_
    _geom_hbond_atom_site_label_D
    _geom_hbond_atom_site_label_H
    _geom_hbond_atom_site_label_A
    _geom_hbond_site_symmetry_A
    _geom_hbond_distance_DH
    _geom_hbond_distance_HA
    _geom_hbond_distance_DA
    _geom_hbond_angle_DHA
    O2 H2A O1 1_455 0.84 2.09 2.871(2) 154
    O2 H2A O4 1_455 0.84 2.71 3.462(2) 150
    O5 H5A N1 1_455 0.84 2.12 2.910(3) 157
    C6 H6 O5 2_547 1.00 2.38 3.332(3) 159
_shelx_hkl_file
;
   0 -11   0 52.6092 105.540  26
   0 -11  -1 2935.64 346.607  26
   0 -10   0 1382.10 283.080  26
   0 -10   0 773.148 187.603  17
   0 -10   1 6247.35 557.076  17
   0 -10   1 5777.47 544.610  26
   0 -10  -1 6186.40 544.556  17
   0 -10  -1 5947.80 559.709  26
   0 -10  -2 9454.94 664.038  17
   0 -10  -2 9765.40 719.270  26
   0 -10   2 9689.86 700.060  26
   0 -10   3 1109.39 235.180  18
   0 -10  -3 1201.90 225.676  26
   0 -10   4 326.042 145.086  18
   0 -10  -4 568.537 155.213  26
   0 -10   5 1200.64 224.175  18
   0  -9   0-184.415 147.589  17
   0  -9   0-114.837 129.624  26
   0  -9   1 7237.07 636.381  26
   0  -9   1 6879.93 632.744  17
   0  -9  -1 6784.82 634.924  26
   0  -9  -1 7267.89 619.863  17
   0  -9   2 11266.3 802.858  26
   0  -9   2 11416.0 808.379  18
   0  -9  -2 10903.9 770.314  17
   0  -9   2 12427.5 866.366  17
   0  -9  -2 10546.3 807.734  26
   0  -9   3 2567.51 393.903  18
   0  -9   3 2600.94 351.091  26
   0  -9  -3 2509.27 355.845  16
   0  -9  -3 3569.78 419.298  26
   0  -9  -4 3373.52 402.086  26
   0  -9  -4 3127.38 397.009  16
   0  -9   4 3439.25 430.026  18
   0  -9   5 1011.90 248.052  18
   0  -9  -5 719.798 199.534  16
   0  -9  -6 4326.98 416.590  16
   0  -9   6 3953.98 449.031  18
   0  -9   7 132.887 130.390  18
   0  -8   0 1689.70 321.858  26
   0  -8   0 1524.22 266.866  17
   0  -8   1 8322.61 657.400  17
   0  -8  -1 6999.49 594.005  17
   0  -8  -1 6379.14 584.799  16
   0  -8   1 7736.90 618.986  18
   0  -8   1 6617.76 606.389  26
   0  -8  -1 7369.56 642.620  26
   0  -8   2 35170.7 1691.68  17
   0  -8  -2 34267.2 1676.10  26
   0  -8   2 34604.1 1646.99  26
   0  -8  -2 33703.2 1656.46  16
   0  -8  -3 10395.6 761.742  26
   0  -8   3 8820.27 727.883  17
   0  -8   3 9573.82 705.540  26
   0  -8  -3 9927.91 759.659  16
   0  -8  -4 2767.40 395.881  16
   0  -8  -4 3612.04 428.144  26
   0  -8  -5 3000.17 402.877  16
   0  -8  -6 4878.06 491.061  16
   0  -8   6 6253.39 595.340  18
   0  -8   7 827.601 221.092  18
   0  -8   8 1702.24 264.116  18
   0  -7   0-2.43344 116.176  16
   0  -7   0-223.661 129.878  26
   0  -7   1 1599.87 285.880  26
   0  -7  -1 1420.73 265.266  26
   0  -7  -1 1318.49 250.413  16
   0  -7   1 1708.30 273.759  17
   0  -7  -2 4018.09 436.369  16
   0  -7  -2 4433.48 461.113  26
   0  -7   2 4248.93 442.015  17
   0  -7   2 3745.27 415.971  26
   0  -7  -3 24758.0 1275.55  16
   0  -7  -3 24179.7 1251.67  26
   0  -7   3 21895.5 1170.19  26
   0  -7   3 23749.6 1260.30  17
   0  -7  -4 15711.5 985.095  16
   0  -7  -4 15077.5 935.239  26
   0  -7  -5 2263.19 365.785  20
   0  -7  -5 2129.04 334.785  16
   0  -7  -6 4420.54 536.071  20
   0  -7  -6 4588.39 486.667  16
   0  -7  -7 10479.2 851.039  20
   0  -7  -8 7197.43 668.530  20
   0  -7   8 7682.74 639.604  18
   0  -7  -9 310.357 139.946  20
   0  -6   0 38525.7 1623.04  16
   0  -6   0 35766.1 1605.73  26
   0  -6  -1 1892.34 265.710  16
   0  -6   1 1828.48 270.687  16
   0  -6   1 1646.78 244.533  26
   0  -6  -1 1822.57 276.522  26
   0  -6   1 1699.12 246.346  17
   0  -6  -2 33390.0 1499.86  26
   0  -6   2 31266.8 1437.14  26
   0  -6  -2 34318.4 1509.18  16
   0  -6   2 32289.9 1468.42  17
   0  -6   3 6299.11 531.991  17
   0  -6  -3 7871.61 596.437  16
   0  -6  -3 8154.73 592.692  26
   0  -6  -3 7100.77 567.353  20
   0  -6   3 7196.80 520.264  26
   0  -6   4 14059.7 871.518  17
   0  -6  -4 13763.5 915.202  20
   0  -6  -4 13670.1 880.772  16
   0  -6  -4 15566.5 869.535  26
   0  -6  -5 6928.85 615.007  16
   0  -6  -5 7539.10 683.713  20
   0  -6  -6 7385.39 630.884  16
   0  -6  -6 6875.59 689.588  20
   0  -6  -7 982.287 268.809  20
   0  -6  -8 9374.85 833.393  20
   0  -6  -9 779.000 232.705  20
   0  -6 -10 176.229 135.375  20
   0  -5   0-285.090 182.743  27
   0  -5   1 17446.7 1373.26  27
   0  -5   2 471.994 262.326  27
   0  -5  -3 26942.7 1262.88  16
   0  -5   3 27353.7 1250.97  17
   0  -5  -4 11607.0 786.083  20
   0  -5   4 11101.1 705.610  17
   0  -5  -4 12403.6 751.776  16
   0  -5  -5 22688.8 1297.18  20
   0  -5  -5 22163.6 1177.38  16
   0  -5  -6 9656.23 837.318  20
   0  -5  -6 9690.73 716.714  16
   0  -5  -7 25367.2 1525.56  20
   0  -5  -8 4877.65 600.072  20
   0  -5  -9 3854.53 524.531  20
   0  -5 -10 581.219 218.105  20
   0  -4   0 57041.3 2627.61  27
   0  -4   1 24731.1 1577.36  27
   0  -4  -1 26857.4 1539.45  27
   0  -4  -2 11585.5 981.148  27
   0  -4   2 15288.6 1241.90  27
   0  -4  -3 18771.7 1419.36  27
   0  -4   3 21464.3 1689.92  27
   0  -4  -4 11762.3 698.442  13
   0  -4   4 10297.0 1340.56  28
   0  -4  -5 5990.36 510.429  13
   0  -4  -6 16472.4 980.982  24
   0  -4  -6 18301.7 1040.25  13
   0  -4  -7 5998.20 572.168  24
   0  -4  -7 5679.89 551.430  13
   0  -4  -8 832.003 268.890  24
   0  -4  -9 6181.52 615.228  24
   0  -4  -9 6751.13 706.365  20
   0  -4 -10 112.775 132.292  20
   0  -4 -10 671.809 206.228  24
   0  -4 -11 1019.96 236.238  20
   0  -3   0-19.2683 79.0458  27
   0  -3   1 14464.7 1006.83  27
   0  -3  -1 13047.5 894.266  27
   0  -3   2 65690.7 3547.83  28
   0  -3   2 89632.2 3551.59  27
   0  -3   3 44741.9 2663.00  28
   0  -3   3 48391.2 2615.74  27
   0  -3  -3 45729.4 2145.98  25
   0  -3   4 4499.27 764.198  28
   0  -3   5 21063.5 1850.02  28
   0  -3  -6 12695.6 790.939  13
   0  -3  -7 3099.67 379.998  13
   0  -3  -8 1819.97 306.894  13
   0  -3  -9 8314.06 736.811  24
   0  -3 -10 907.340 236.008  24
   0  -3 -10 738.180 248.590  20
   0  -3 -11 235.624 138.942  20
   0  -3 -11 537.143 192.510  24
   0  -2   0 996832. 32408.1  27
   0  -2   1 570678. 17998.4  27
   0  -2   1 503477. 18179.5  28
   0  -2  -2 199108. 6870.39  25
   0  -2   2 211155. 7266.84  27
   0  -2   2 185478. 7281.65  28
   0  -2   3 36551.6 2094.14  28
   0  -2  -3 37142.2 1820.30  25
   0  -2  -4 235623. 8646.14  25
   0  -2  -5 80485.0 3868.80  25
   0  -2  -6 24825.1 1986.58  25
   0  -2  -6 22440.2 1104.85  13
   0  -2  -7 7671.57 583.676  13
   0  -2   7 7715.42 586.325   6
   0  -2  -8 438.492 182.356  13
   0  -2   8 313.305 139.752   6
   0  -2   9 13257.5 878.837   6
   0  -2 -10 10217.9 818.274  24
   0  -2 -11 6005.16 568.297  24
   0  -2 -11 5332.58 559.088  20
   0  -1   0 52.1849 34.6366  27
   0  -1  -1 30297.8 1195.79  25
   0  -1   1 30631.8 1337.70  27
   0  -1  -2 305.025 132.237  25
   0  -1  -3 63287.0 2788.00  25
   0  -1  -4 15487.4 1248.31  25
   0  -1  -5 27638.3 1971.62  25
   0  -1  -6 17392.5 1688.74  25
   0  -1   6 19104.8 960.240   6
   0  -1   7 18965.8 1055.05   6
   0  -1  -7 19216.8 1963.58  25
   0  -1  -7 21280.4 1058.03  13
   0  -1   8 8959.24 696.434   6
   0  -1   9 835.710 248.891   6
   0  -1  10 4580.97 510.851   6
   0  -1 -11 84.0634 110.678  20
   0  -1  11 102.444 116.147   6
   0   0   1 232372. 7733.52  22
   0   0   1 236675. 7859.68  23
   0   0   2 334099. 11166.7  22
   0   0   3 51974.8 2264.19  22
   0   0   4 576282. 19182.6  22
   0   0  -4 558943. 19608.8  25
   0   0  -5 146971. 6327.57  25
   0   0  -6 303.941 247.902  25
   0   0   7-93.0482 109.755   6
   0   0  -7 218.997 271.510  25
   0   0   8 191.340 156.840   6
   0   0  -8-14.4957 376.616  25
   0   0   9 1783.09 338.615   6
   0   0  10 6021.34 596.871   6
   0   0  11 8336.40 651.957   6
   0   0 -11 7387.75 649.343  24
   0   1   0 85.2183 63.6932  23
   0   1   1 26243.9 1391.85  23
   0   1  -1 27943.6 1208.82   1
   0   1  -2 174.501 132.571   1
   0   1   2 254.980 167.717  22
   0   1   2 300.378 206.788  23
   0   1   3 68543.0 3102.05  22
   0   1   3 73348.9 3384.61  23
   0   1   4 11684.7 1046.93  22
   0   1   5 23169.6 1696.35  22
   0   1   6 22232.8 1085.83  10
   0   1  -6 19626.2 1936.27  25
   0   1  -7 19043.3 2089.81  25
   0   1   7 20828.2 1137.52   6
   0   1   7 23257.6 1179.54  10
   0   1  -8 8199.80 1429.12  25
   0   1   8 8799.86 707.909   6
   0   1   9 753.698 228.892   6
   0   1  10 4705.00 523.771   6
   0   1 -11 68.7378 149.851  24
   0   1  11 250.334 157.930   6
   0   2   0 999999. 32624.9  23
   0   2  -1 440654. 15376.0   1
   0   2   1 416109. 15630.4  23
   0   2  -2 182903. 6686.22   1
   0   2   2 190835. 7234.73  23
   0   2   3 29849.4 2109.72  23
   0   2   3 30113.6 1952.14  22
   0   2   4 258214. 9785.16  22
   0   2   5 74833.1 3897.25  22
   0   2   6 26022.0 2094.03  22
   0   2   6 23442.0 1182.58  10
   0   2   7 7717.29 630.234  10
   0   2  -7 5955.27 1179.72  25
   0   2   8 461.854 240.540  10
   0   2   8 325.610 162.191   6
   0   2   8 258.049 187.424   2
   0   2   9 11505.3 812.724   2
   0   2   9 13281.5 937.372   6
   0   2  10 8507.91 736.375   6
   0   2  11 6220.32 566.631   6
   0   2 -11 5663.57 533.670  24
   0   3   0 237.076 198.134  23
   0   3  -1 13344.6 753.046  23
   0   3  -1 12429.7 1040.98   1
   0   3   1 12866.3 1128.01  23
   0   3   2 79214.8 3695.50  23
   0   3  -2 65906.6 3176.84   1
   0   3   3 42209.5 2659.86  22
   0   3   3 48026.9 2915.56  23
   0   3  -3 48504.5 2429.44   1
   0   3  -4 6354.92 785.200   1
   0   3   4 5777.76 954.168  22
   0   3   5 19856.6 1020.94  10
   0   3   5 22792.4 1982.17  22
   0   3   6 12328.0 799.431  10
   0   3   6 13362.9 1593.21  22
   0   3  -7 3085.60 887.695  25
   0   3   7 2629.25 784.666  22
   0   3   7 2998.22 399.540  10
   0   3   7 2066.32 314.184   6
   0   3   8 1329.40 285.838   6
   0   3   8 1490.37 308.322  10
   0   3   8 1603.10 282.838  11
   0   3   9 6744.09 623.152   2
   0   3   9 7200.14 662.500   6
   0   3  10 500.556 190.480   2
   0   3  10 737.937 235.054   6
   0   3  11 170.739 106.592   6
   0   4   0 49951.1 2563.26  23
   0   4   1 29436.2 2009.58  23
   0   4  -1 27395.8 1908.32   1
   0   4  -2 12972.5 1203.12   1
   0   4   2 12904.5 1350.94  23
   0   4   2 12684.8 1362.70  22
   0   4   3 17439.3 1702.42  22
   0   4  -3 20381.8 1541.16   1
   0   4   4 12337.0 1489.46  22
   0   4   5 6713.06 1166.75  22
   0   4   6 17560.7 2000.49  22
   0   4   6 17634.3 1036.78  10
   0   4   7 4692.85 486.342   6
   0   4   7 5198.71 556.047  10
   0   4   8 786.063 253.959  10
   0   4   8 281.707 144.134   6
   0   4   8 737.011 221.270  11
   0   4   9 4355.13 462.094  11
   0   4   9 4534.00 517.278   2
   0   4  10 757.270 194.339   2
   0   4  10 375.271 184.532   6
   0   4  11 1378.85 240.091   6
   0   5   0-124.590 274.817  22
   0   5  -1 16155.8 1373.42  22
   0   5  -1 14226.0 1475.51   1
   0   5   1 14883.1 1547.41  22
   0   5   2 823.073 445.468  22
   0   5  -2 172.951 176.581   1
   0   5   3 26805.0 2354.88  22
   0   5   4 10194.8 1477.12  22
   0   5   5 19792.5 1112.52  10
   0   5   5 24541.3 2434.52  22
   0   5   6 9003.88 719.695  10
   0   5   6 9844.48 1592.05  22
   0   5   7 26242.5 1431.97  10
   0   5   7 24793.4 1313.41   6
   0   5   8 4246.54 505.792  11
   0   5   8 6016.60 556.296   6
   0   5   8 5797.04 601.886  10
   0   5   8 4878.48 554.350   2
   0   5   9 4505.23 476.264  11
   0   5   9 4109.34 492.098   2
   0   5   9 4625.57 492.944   6
   0   5  10 613.245 178.049   6
   0   5  10 440.521 164.703   2
   0   6   0 31575.6 2631.98   1
   0   6   0 34494.8 2529.02  22
   0   6   1 2139.19 644.623  22
   0   6  -1 1789.49 608.670   1
   0   6   2 31608.0 2706.21  22
   0   6   3 7824.08 1333.82  22
   0   6   4 15041.4 1964.21  22
   0   6   5 7171.96 624.846  10
   0   6   6 6396.76 609.925  10
   0   6   7 961.811 272.468  10
   0   6   8 9837.92 765.147  11
   0   6   8 9744.07 789.094   2
   0   6   8 10275.0 812.472  10
   0   6   9 999.416 225.846  11
   0   6   9 1143.08 268.173   2
   0   6  10 117.750 102.139   2
   0   7   0 233.939 350.918   1
   0   7   1 2085.40 756.139   1
   0   7   2 3871.49 946.946  22
   0   7   3 19372.8 2276.52  22
   0   7   5 1874.20 323.000  10
   0   7   6 5045.06 539.768  10
   0   7   7 12116.3 877.256  11
   0   7   7 11876.6 876.703   2
   0   7   7 12754.8 882.836  10
   0   7   8 7187.49 634.506  11
   0   7   8 8982.97 706.583   2
   0   7   9 371.151 150.971   2
   0   7   9 333.134 168.746  11
   0   8   5 2152.56 330.798   2
   0   8   6 5529.64 547.923  11
   0   8   6 4387.49 477.583   2
   0   8   7 682.393 215.236  11
   0   8   7 326.817 152.314   2
   0   8   8 2192.76 308.364   2
   0   8   8 1692.07 273.163  11
   0   9   4 2309.64 350.926  11
   0   9   5 4454.47 449.313  11
   0   9   6 3189.53 380.017  11
   0   9   7 253.433 135.230  11
   1 -11  -1 154.875 119.418  26
  -1 -10   5 1227.31 219.652  18
   1 -10  -4 2799.30 324.299  26
   1 -10  -4 2516.05 302.974  17
  -1 -10   4 2610.28 334.287  18
   1 -10  -3 136.215 153.018  26
  -1 -10   3 314.260 143.253  18
   1 -10  -3 39.2664 105.049  17
   1 -10  -2 238.323 152.603  17
   1 -10  -2 242.871 154.712  26
   1 -10  -1 1188.00 261.120  26
   1 -10  -1 2123.80 316.979  17
   1 -10   0 2000.97 323.311  26
   1 -10   0 2592.22 348.434  17
   1 -10   1 579.272 177.287  17
   1 -10   1 588.918 175.991  26
   1 -10   2 692.227 200.010  17
   1 -10   2 663.505 163.306  26
   1 -10   3 919.651 221.404  18
   1 -10   4-277.093 128.487  18
  -1  -9   7 141.696 90.5506  18
  -1  -9   6 1862.66 301.612  18
   1  -9  -5 225.810 130.803  26
  -1  -9   5 132.278 163.791  18
  -1  -9   4 11030.6 820.301  18
   1  -9  -4 11902.5 797.931  26
  -1  -9   3 196.380 168.465  18
   1  -9  -3 124.351 146.733  26
   1  -9  -2 15474.9 1004.50  26
  -1  -9   2 14340.4 929.693  18
  -1  -9   2 15603.8 980.860  26
   1  -9  -1 1070.68 260.418  26
  -1  -9   1 1518.81 318.214  26
   1  -9  -1 1260.88 263.407  17
   1  -9   0 6408.17 608.498  17
  -1  -9   0 6403.94 558.973  17
   1  -9   0 6197.18 611.901  26
  -1  -9   0 7082.48 637.763  26
   1  -9   1 3083.61 407.188  17
   1  -9   1 2863.88 407.123  26
  -1  -9  -1 2840.16 386.248  16
  -1  -9  -1 2667.59 382.161  26
  -1  -9  -2 911.022 231.148  26
   1  -9   2 938.618 256.444  17
  -1  -9  -2 1020.36 248.950  16
   1  -9   2 932.542 240.340  26
  -1  -9  -3 2711.32 381.090  16
   1  -9   3 3202.84 401.736  17
  -1  -9  -3 2619.58 374.526  26
  -1  -9  -4 332.636 167.693  16
  -1  -9  -5 500.410 159.242  16
   1  -9   6 119.838 126.770  18
  -1  -9  -6 153.017 101.022  16
   1  -8  -8 998.219 220.765  20
  -1  -8   8 1357.13 251.289  18
   1  -8  -7 143.370 123.589  20
  -1  -8   7 168.114 141.549  18
  -1  -8   6 2796.66 407.368  18
   1  -8  -6 2610.54 385.467  20
   1  -8  -5 6942.51 571.182  26
  -1  -8   5 5770.55 595.864  18
   1  -8  -5 5363.24 565.137  20
  -1  -8   4 5381.48 571.953  18
   1  -8  -4 4370.43 495.009  20
   1  -8  -4 6202.52 555.956  26
  -1  -8   3 1620.43 327.151  18
  -1  -8   3 1348.33 263.315  26
   1  -8  -3 1483.24 286.357  26
  -1  -8   2 1949.45 328.614  18
   1  -8  -2 2692.89 379.639  26
  -1  -8   2 1744.25 303.995  17
  -1  -8   2 1815.76 306.876  26
  -1  -8   1 24540.5 1251.43  18
  -1  -8   1 22193.4 1246.70  26
  -1  -8   1 23624.3 1235.73  17
  -1  -8   0 493.387 196.558  16
  -1  -8   0 421.131 218.720  26
   1  -8   0 926.522 267.114  26
  -1  -8   0 341.658 193.805  17
   1  -8   1 1479.81 280.338  26
  -1  -8  -1 977.742 271.023  26
  -1  -8  -1 1487.57 263.480  17
  -1  -8  -1 1316.05 271.124  16
   1  -8   1 1181.34 237.832  17
  -1  -8  -2 8002.97 679.254  26
   1  -8   2 7820.80 641.682  26
   1  -8   2 7554.56 648.279  17
  -1  -8  -2 8322.81 691.315  16
  -1  -8  -3 1223.99 282.893  26
   1  -8   3 813.067 229.004  17
  -1  -8  -4 1349.07 282.851  16
  -1  -8  -4 699.379 203.641  26
  -1  -8  -5 727.807 270.839  16
  -1  -8  -6 197.503 137.373  16
  -1  -8  -7 498.201 160.160  16
  -1  -7   9 1144.96 217.673  18
   1  -7  -9 1655.12 299.704  20
   1  -7  -8 103.231 130.761  20
  -1  -7   8 80.6768 128.482  18
  -1  -7   7 10885.9 817.600  18
   1  -7  -7 9913.93 853.306  20
  -1  -7   6 1563.67 333.889  18
   1  -7  -6 1428.58 322.889  20
   1  -7  -5 13101.4 962.216  20
  -1  -7   5 12228.9 915.124  18
   1  -7  -5 14627.6 880.471  26
   1  -7  -4 1514.94 282.987  26
   1  -7  -4 1587.78 313.133  20
   1  -7  -4 1455.08 249.766  16
  -1  -7   4 852.629 259.230  18
   1  -7  -3 10288.8 706.900  16
  -1  -7   3 9708.38 696.068  26
  -1  -7   3 10734.4 782.896  18
   1  -7  -3 8158.49 681.460  20
  -1  -7   2 7501.34 612.768  17
  -1  -7   2 7482.00 638.759  18
  -1  -7   2 6771.09 601.706  26
  -1  -7   1 3466.73 392.500  16
  -1  -7   1 2934.55 364.414  17
  -1  -7   1 4052.05 424.242  18
  -1  -7   1 2850.65 381.893  26
  -1  -7   0 7828.15 588.580  17
  -1  -7   0 7587.97 599.964  16
  -1  -7   0 6912.69 605.479  26
  -1  -7  -1 792.441 226.142  26
  -1  -7  -1 535.255 172.991  16
  -1  -7  -1 523.590 153.927  17
  -1  -7  -2 5384.95 531.286  16
  -1  -7  -2 5483.41 491.709  15
  -1  -7  -2 5332.18 527.651  26
   1  -7   2 5510.72 518.579  17
  -1  -7  -3 8849.86 679.996  26
  -1  -7  -3 7148.74 644.541  16
   1  -7   3 8059.04 642.593  17
  -1  -7  -4 245.814 166.516  16
  -1  -7  -4 342.745 168.969  26
   1  -7   4 43.2163 116.487  17
  -1  -7  -5 2164.15 364.831  16
  -1  -7  -6 3413.41 440.264  16
  -1  -7  -7 10214.3 752.284  16
  -1  -7  -8 5326.22 522.619  20
  -1  -7  -8 6319.96 517.241  16
   1  -6 -10 405.923 162.861  20
   1  -6  -9 1757.37 346.040  20
  -1  -6   8 6664.28 600.754  18
   1  -6  -8 6385.03 685.790  20
   1  -6  -7 11657.5 938.884  20
  -1  -6   7 10153.9 788.076  18
  -1  -6   6 1765.72 341.817  18
   1  -6  -6 1650.61 337.281  20
   1  -6  -5 12967.4 944.478  20
   1  -6  -4 4231.91 476.414  20
   1  -6  -4 4142.77 414.546  16
  -1  -6   3 11820.0 729.718  26
  -1  -6   3 13171.5 795.411  17
   1  -6  -3 12293.9 812.281  20
   1  -6  -3 11889.2 746.793  16
  -1  -6   2 45083.6 1904.49  26
  -1  -6   2 46048.8 1895.40  16
  -1  -6   2 47933.0 1923.84  17
  -1  -6   2 46680.0 1967.71  18
   1  -6  -2 44225.6 1938.05  20
   1  -6  -2 43929.2 1884.31  16
  -1  -6   1 9838.38 680.143  26
   1  -6  -1 10143.6 683.560  20
  -1  -6   1 11846.0 708.184  16
  -1  -6   1 11784.1 720.361  18
   1  -6  -1 9917.80 1263.55  27
  -1  -6   1 11105.3 678.787  17
  -1  -6   0 1653.22 260.283  26
  -1  -6   0 1646.99 227.294  17
   1  -6   0 1054.78 397.518  27
  -1  -6   0 1425.16 230.583  16
   1  -6   1 8422.85 1189.37  27
  -1  -6  -1 8638.88 550.956  17
  -1  -6  -1 7806.21 595.261  26
  -1  -6  -1 7755.85 541.237  15
  -1  -6  -1 7228.65 570.840  16
  -1  -6  -2 9927.56 688.004  26
   1  -6   2 10412.4 1400.06  27
  -1  -6  -2 10201.4 712.914  16
  -1  -6  -2 11068.3 689.479  15
   1  -6   2 9438.60 657.730  17
   1  -6   3 3216.48 832.096  27
  -1  -6  -3 3401.25 398.668  16
  -1  -6  -3 4519.92 430.495  15
   1  -6   3 3454.57 383.149  17
  -1  -6  -3 4143.25 432.477  26
  -1  -6  -4 881.897 224.499  16
   1  -6   4 487.188 479.526  27
   1  -6   4 1313.73 258.241  17
  -1  -6  -5 7856.44 700.526  20
  -1  -6  -5 7587.77 675.487  16
  -1  -6  -6 3337.79 467.827  20
  -1  -6  -6 2979.76 429.437  16
  -1  -6  -7 3556.09 487.357  20
  -1  -6  -7 4147.32 478.788  16
  -1  -6  -8 1585.52 311.956  20
  -1  -6  -8 1776.23 297.604  16
  -1  -6  -9 306.850 146.998  20
   1  -5 -10 277.478 153.637  20
   1  -5 -10 363.181 161.107  24
   1  -5  -9 1262.80 312.644  20
   1  -5  -9 903.604 234.391  24
   1  -5  -8 6631.01 720.234  20
   1  -5  -8 6185.65 600.089  24
  -1  -5   8 5347.65 530.569  18
   1  -5  -7 4220.73 480.572  24
  -1  -5   7 3715.21 446.521  18
   1  -5  -7 4482.11 573.757  20
   1  -5  -6 1807.99 299.173  24
   1  -5  -6 2448.74 386.450  20
  -1  -5   6 1700.49 751.450  28
   1  -5  -5 2956.61 407.979  20
  -1  -5   5 2202.30 798.187  28
   1  -5  -4 13175.2 775.739  16
   1  -5  -4 15620.0 930.313  20
   1  -5  -4 13923.2 1539.04  27
  -1  -5   4 13908.1 1844.69  28
  -1  -5   3 44557.4 3397.19  28
   1  -5  -3 42530.1 2747.70  27
   1  -5  -3 45904.7 1933.14  20
   1  -5  -3 45341.7 1819.73  16
  -1  -5   3 45075.7 1847.01  17
   1  -5  -2 23622.9 1846.42  27
  -1  -5   2 23448.5 1086.89  17
   1  -5  -1 38301.3 2468.73  27
   1  -5   0 16789.3 1556.74  27
   1  -5   1 8121.91 1067.02  27
  -1  -5  -1 7298.08 515.624  16
  -1  -5  -2 22786.3 1085.45  15
  -1  -5  -2 23315.9 1128.33  16
   1  -5   2 23511.3 2011.40  27
  -1  -5  -2 23950.3 1131.76  26
  -1  -5  -3 22055.6 1041.33  26
  -1  -5  -3 19773.9 1055.30  16
  -1  -5  -3 20799.9 1028.69  15
   1  -5   3 18693.3 974.139  17
  -1  -5  -4 8148.57 627.405  13
  -1  -5  -4 6901.12 583.932  16
  -1  -5  -4 7173.81 561.255  15
   1  -5   4 7126.17 529.868  17
  -1  -5  -5 9121.27 724.916  13
  -1  -5  -6 7698.27 690.318  13
  -1  -5  -6 7850.96 677.713  16
  -1  -5  -7 6230.27 605.525  16
  -1  -5  -8 12936.0 885.282  16
  -1  -5  -9 7061.87 677.904  20
  -1  -5 -10 6566.14 597.203  20
   1  -4 -11 2257.74 324.630  24
   1  -4 -11 1717.00 302.267  20
   1  -4 -10 670.836 192.917  20
   1  -4 -10 808.999 220.794  24
   1  -4  -9 19156.7 1210.83  24
   1  -4  -9 20895.6 1362.30  20
   1  -4  -8 3196.00 505.797  20
   1  -4  -8 3111.95 431.771  24
   1  -4  -7 19927.8 1181.44  24
   1  -4  -7 19388.8 1258.19  20
  -1  -4   7 19637.9 1085.89  18
   1  -4  -6 27216.4 1486.14  20
  -1  -4   6 27084.1 2648.00  28
   1  -4  -6 26233.2 1352.09  24
   1  -4  -5 19399.7 1105.13  20
  -1  -4   5 18490.3 2074.04  28
   1  -4  -5 17577.2 968.160  24
   1  -4  -4 48494.4 2007.21  20
  -1  -4   4 39803.0 3144.28  28
  -1  -4   3 66589.2 4072.90  28
   1  -4  -3 72736.4 3652.91  27
   1  -4  -2 29487.2 1980.62  27
  -1  -4   2 31207.0 2413.90  28
   1  -4  -1 10329.6 1055.23  27
   1  -4   0 45335.2 2559.67  27
   1  -4   1 20376.9 1619.80  27
   1  -4   2 600.150 317.667  27
   1  -4   3 27787.9 2222.68  27
  -1  -4  -4 1647.12 252.345  13
   1  -4   4 1408.04 520.098  27
  -1  -4  -4 1817.80 247.626  15
  -1  -4  -4 1127.54 201.217  19
  -1  -4  -5 13296.9 869.152  13
  -1  -4  -5 14603.5 830.739  19
  -1  -4  -6 507.903 217.270  13
  -1  -4  -7 5131.58 549.731  13
  -1  -4  -8 11096.4 855.297  13
  -1  -4  -9 3978.87 461.583  24
  -1  -4 -10 1018.43 276.712  20
   1  -3 -11 780.609 223.178  24
   1  -3 -11 839.813 216.766  20
   1  -3 -10 13978.9 978.312  24
   1  -3 -10 12359.8 962.874  20
   1  -3  -9 935.736 261.923  20
   1  -3  -9 1565.47 324.071  24
   1  -3  -8 9401.17 780.507  24
   1  -3  -8 9706.65 849.964  20
   1  -3  -7 14260.9 1025.82  20
   1  -3  -7 15569.4 992.525  24
   1  -3  -6 18041.9 1035.44  24
   1  -3  -6 18288.8 1819.50  25
   1  -3  -5 6882.79 981.131  25
   1  -3  -5 6037.67 522.894  20
   1  -3  -4 2531.09 538.382  25
  -1  -3   3 1255.23 482.095  28
   1  -3  -3 1732.14 416.492  25
  -1  -3   2 27379.0 2091.88  28
   1  -3  -2 33889.5 1964.15  27
  -1  -3   1 24894.2 1874.45  28
   1  -3  -1 26396.3 1658.04  27
   1  -3   0 133329. 5347.06  27
   1  -3   1 18295.3 1395.68  27
   1  -3   2 44387.5 2567.95  27
   1  -3   3 31466.8 2229.33  27
   1  -3   4 27300.6 2244.66  27
  -1  -3  -5 610.316 141.755  19
  -1  -3  -5 290.205 125.480  13
  -1  -3  -6 57229.1 2398.89  13
  -1  -3  -7 3432.17 435.953  13
  -1  -3  -8 18116.5 1131.05  13
  -1  -3  -9 4879.40 523.988  13
  -1  -3 -10 2280.73 354.192  24
  -1  -3 -11 2266.58 343.058  20
   1  -2 -11 1095.54 249.850  20
   1  -2 -11 1600.38 315.913  24
   1  -2 -10 1403.36 305.784  20
   1  -2 -10 1785.79 357.634  24
  -1  -2  10 1118.84 261.934   6
   1  -2  -9 30712.1 1647.69  24
   1  -2  -9 29063.6 1666.06  20
  -1  -2   9 30614.5 1518.86   6
   1  -2  -8 14488.6 985.325  24
  -1  -2   8 12897.7 867.942   6
  -1  -2   7 26020.9 1277.48   6
   1  -2  -7 26404.0 1383.50  24
   1  -2  -7 25946.3 2383.78  25
  -1  -2   6 4694.54 402.237   6
   1  -2  -6 4018.90 815.172  25
   1  -2  -6 4671.78 453.346  24
   1  -2  -5 44741.0 2774.13  25
   1  -2  -4 72108.6 3513.90  25
   1  -2  -3 11644.1 1018.76  25
   1  -2  -2 38121.7 1988.15  25
   1  -2  -1 10068.7 868.035  27
  -1  -2   0 382333. 13912.2  28
   1  -2   0 423278. 13865.7  27
   1  -2   1 38842.7 2046.06  27
  -1  -2  -2 19107.2 846.103  25
   1  -2   2 14077.5 1240.82  27
  -1  -2  -3 300.290 144.999  25
   1  -2   3 110.472 189.524  27
   1  -2   4 17939.1 1677.93  27
  -1  -2  -5 17387.7 931.362  13
  -1  -2  -6 26210.4 1304.99  13
  -1  -2  -7 2891.11 385.392  13
  -1  -2  -8 6848.53 624.918  13
  -1  -2  -9 581.673 196.474  13
  -1  -2 -10 117.441 103.166  13
  -1  -2 -11 868.005 212.841  24
   1  -1 -12 1288.84 240.257  24
  -1  -1  11 7558.13 614.399   6
   1  -1 -11 7119.34 650.204  24
   1  -1 -10 11494.0 893.514  24
  -1  -1  10 11269.3 842.763   6
   1  -1 -10 11302.9 869.042  20
  -1  -1   9 2804.09 399.009   6
   1  -1  -9 2516.26 411.902  24
   1  -1  -8 4342.84 499.800  24
   1  -1  -8 2970.32 873.695  25
  -1  -1   8 4250.69 462.718   6
  -1  -1   7 2697.95 340.514   6
   1  -1  -7 1744.20 620.989  25
  -1  -1   6 13110.6 766.277   6
   1  -1  -6 13904.7 1540.51  25
   1  -1  -5 3178.41 634.235  25
   1  -1  -4 2930.23 572.519  25
   1  -1  -3 64026.4 2954.08  25
   1  -1  -2 265556. 9326.90  25
   1  -1  -1 108511. 4152.25  25
   1  -1   0 17557.1 1035.52  27
   1  -1   1 313030. 10815.5  27
   1  -1   2 90651.5 3809.40  27
   1  -1   3 45917.1 2487.79  27
   1  -1   3 48956.8 2295.54  23
   1  -1   3 41449.8 1773.06  22
   1  -1   4 13289.2 1159.46  23
  -1  -1  -5 41924.2 2589.92  25
  -1  -1  -6 12981.3 803.792  13
  -1  -1  -7 10217.0 731.980  13
   1  -1   8 1992.11 343.295   6
  -1  -1  -8 1874.16 307.917  13
   1  -1   9 1203.34 267.064   6
  -1  -1  -9 1176.13 265.339  13
   1  -1  10 2038.34 317.743   6
  -1  -1 -11 402.767 165.370  24
  -1   0  12-26.2516 99.3133   6
   1   0 -12 218.046 134.633  24
  -1   0  11-30.6248 129.537   6
   1   0 -11-78.2978 121.313  24
   1   0 -10 6594.46 652.569  24
  -1   0  10 7808.31 676.845   6
   1   0  -9 1627.35 351.091  24
  -1   0   9 1080.25 274.995   6
  -1   0   8 8558.53 694.137   6
   1   0  -8 8396.21 1424.27  25
  -1   0   7 1884.10 296.925   6
   1   0  -7 1693.10 638.285  25
  -1   0   7 1401.68 235.807   2
   1   0  -6 22688.8 2052.57  25
  -1   0   6 23176.8 1122.57   6
   1   0  -5 5261.20 832.064  25
   1   0  -4-99.3916 172.268  25
   1   0  -3 53840.6 2610.30  25
   1   0  -2 3521.77 450.731  25
   1   0  -1 118123. 4541.27  25
  -1   0   1 129033. 4354.44   1
  -1   0   0 324119. 11399.1   1
   1   0   0 355313. 11353.7  27
   1   0   1 32965.2 1514.07  27
  -1   0  -1 32054.8 1644.64   1
   1   0   2 51244.2 2282.48  27
  -1   0  -2 47062.2 2433.05   1
   1   0   3 152187. 6094.66  23
   1   0   4 148899. 6367.63  23
   1   0   4 154698. 5870.20  22
   1   0   5 2554.86 588.380  23
   1   0   6 5576.51 453.350  10
  -1   0  -6 5226.18 472.099  13
  -1   0  -7 564.994 511.577  25
  -1   0  -7 19.1693 115.394  13
  -1   0  -8 1195.36 260.218  13
  -1   0  -9 2815.75 397.620  13
   1   0   9 3469.56 450.575   6
   1   0  10 8327.13 684.805   6
   1   0  11 681.058 179.216   6
  -1   1  12 768.617 195.144   6
  -1   1  11 6893.09 604.190   6
   1   1 -11 6493.60 606.979  24
   1   1 -10 12477.2 911.620  24
  -1   1  10 11716.1 868.991   6
   1   1  -9 2404.35 383.852  24
  -1   1   9 2188.86 384.021   6
  -1   1   9 1702.14 307.924   2
  -1   1   8 3396.60 424.488   6
  -1   1   8 3118.26 381.359   2
   1   1  -8 2752.14 784.361  25
  -1   1   7 2527.35 340.801   6
  -1   1   7 2303.73 301.068   2
   1   1  -6 10971.9 1435.64  25
  -1   1   6 13474.4 783.984   6
   1   1  -5 2443.75 610.662  25
   1   1  -4 1801.43 458.478  25
   1   1  -3 54150.0 2677.29  25
   1   1  -2 259210. 9077.70  25
  -1   1   1 103901. 3962.15   1
   1   1  -1 101104. 3754.50  25
  -1   1   0 19736.2 1117.69   1
   1   1   0 16597.2 723.003  27
   1   1   1 312604. 10407.9  27
  -1   1  -1 323462. 10975.5   1
  -1   1  -2 95992.9 4047.76   1
   1   1   3 45036.9 2660.99  23
  -1   1  -3 47239.0 2596.55   1
   1   1   4 12760.1 1395.73  23
   1   1   5 45761.5 3040.91  23
   1   1   5 40022.8 2533.16  22
  -1   1  -6 13901.8 845.098  13
   1   1   6 13519.3 808.368  10
  -1   1  -7 10631.0 1607.28  25
  -1   1  -7 9696.80 734.877  13
   1   1   7 12196.1 784.375  10
   1   1   8 2366.89 358.393  10
  -1   1  -8 2106.50 348.450  13
   1   1   9 1420.82 330.065   6
  -1   1  -9 941.240 240.095  13
   1   1  10 1967.25 333.499   6
   1   1  11 200.326 131.534   6
   1   2 -11 1046.52 255.314  24
  -1   2  11 1625.09 288.114   6
  -1   2  10 1460.50 308.611   6
  -1   2  10 1642.18 291.187   2
   1   2 -10 1809.02 329.824  24
  -1   2   9 31918.8 1551.75   2
   1   2  -9 30895.9 1598.19  24
  -1   2   9 29169.4 1574.58   6
  -1   2   8 13797.7 920.050   6
  -1   2   8 12587.4 800.362  11
  -1   2   8 12710.6 860.766   2
  -1   2   7 23436.1 1228.19   6
  -1   2   7 21604.9 1126.88  11
  -1   2   7 23604.2 1202.02   2
   1   2  -7 23374.5 2373.12  25
  -1   2   6 4604.92 404.579  11
  -1   2   6 4612.53 438.477   6
  -1   2   6 4274.04 410.987   2
  -1   2   6 5217.85 456.698  10
   1   2  -6 4416.43 935.263  25
   1   2  -5 47993.0 3086.39  25
   1   2  -4 75063.5 3826.41  25
  -1   2   3 13744.9 1205.21  22
   1   2  -3 13264.7 1168.40  25
  -1   2   2 32539.0 1917.16  22
   1   2  -2 37749.3 1867.02  25
   1   2  -1 9322.14 640.105  25
  -1   2   0 379321. 10150.0   1
   1   2   0 259111. 8895.18  25
  -1   2  -1 36271.0 2014.92   1
  -1   2  -2 15863.1 1275.85   1
   1   2   3 210.645 303.840  23
  -1   2  -3 161.621 197.640   1
  -1   2  -4 21690.8 1772.35   1
   1   2   4 17667.9 1827.32  23
   1   2   5 18573.0 1969.35  23
  -1   2  -5 17459.8 933.216  13
   1   2   5 15463.0 1605.19  22
  -1   2  -6 27834.7 1383.63  13
   1   2   6 29172.3 1396.42  10
  -1   2  -7 3642.42 433.313  13
   1   2   7 2967.96 407.160  10
  -1   2  -8 6478.04 596.123  13
   1   2   8 6876.69 633.163  10
   1   2   9 430.371 228.846   6
   1   2  10 20.7123 154.482   6
   1   2  11 350.611 163.362   6
  -1   3  11 1210.56 226.560   2
  -1   3  11 1102.25 229.220   6
  -1   3  10 14372.2 951.152   6
  -1   3  10 13149.2 884.057   2
  -1   3   9 1188.93 250.501  11
  -1   3   9 1002.35 254.614   2
  -1   3   9 1222.54 268.940   6
  -1   3   8 10097.8 766.882   6
  -1   3   8 9550.29 713.828  11
  -1   3   8 9364.18 738.642   2
   1   3  -7 13155.6 1805.84  25
  -1   3   7 13513.7 847.389  11
  -1   3   7 13156.0 876.387   6
  -1   3   7 13823.9 888.106   2
  -1   3   6 20017.1 1032.56  11
  -1   3   6 19175.4 1051.39   6
  -1   3   6 19221.0 1051.22  10
  -1   3   6 18601.4 1046.47   2
  -1   3   5 5467.51 458.561  11
  -1   3   5 6088.59 470.414  10
   1   3  -4 2632.13 608.442  25
  -1   3   4 2335.96 589.995  22
   1   3  -3 1216.56 356.457  25
  -1   3   3 1713.91 462.797  22
   1   3  -2 36812.1 1936.39  25
   1   3  -2 32335.4 1547.55   1
  -1   3   2 36535.5 2151.70  22
  -1   3   1 28795.0 1711.68  22
   1   3  -1 27426.0 1370.91  25
  -1   3   0 105793. 4732.99   1
  -1   3  -1 13578.4 1273.59   1
   1   3   2 53418.5 3105.85  23
  -1   3  -2 50362.9 2854.65   1
  -1   3  -3 33903.8 2276.26   1
   1   3   3 34644.0 2590.37  23
   1   3   4 28231.3 2511.58  23
  -1   3  -4 30909.4 2274.14   1
   1   3   5 471.584 323.791  22
  -1   3  -5 116.104 182.264   1
  -1   3  -5 1009.00 211.415  13
   1   3   5 78.9376 315.021  23
  -1   3  -6 45143.8 2019.24  13
   1   3   6 52244.2 3514.35  22
  -1   3  -7 2731.33 383.117  13
   1   3   7 2469.23 383.321  10
  -1   3  -8 19149.2 1140.12  13
   1   3   8 19991.0 1193.24  10
   1   3   9 5104.94 541.706  10
   1   3   9 5003.58 512.833   2
   1   3   9 4746.90 550.492   6
   1   3  10 3310.76 438.969   6
   1   3  11 2325.96 312.215   6
  -1   4  11 2462.55 318.895   6
  -1   4  11 2571.83 313.085   2
  -1   4  10 185.877 144.477   2
  -1   4  10 714.467 202.283   6
  -1   4   9 20623.8 1181.27   6
  -1   4   9 18976.6 1111.80  11
  -1   4   9 19088.8 1168.16   2
  -1   4   8 3089.79 439.353   2
  -1   4   8 3463.13 441.369  11
  -1   4   8 3811.60 465.126   6
  -1   4   7 19858.5 1155.35  10
  -1   4   7 19504.9 1113.09  11
  -1   4   7 19135.6 1115.43   6
   1   4  -7 17052.6 2171.85  25
  -1   4   7 20917.5 1170.12   2
  -1   4   6 26043.5 1310.11  10
  -1   4   6 25298.9 1287.34   6
  -1   4   6 24706.6 1279.55  11
  -1   4   6 24434.5 1314.37   2
   1   4  -5 17182.5 1841.44  25
  -1   4   5 14747.4 1732.10  22
  -1   4   5 17208.3 940.067  10
   1   4  -4 45751.0 3006.44  25
  -1   4   4 46640.7 3123.95  22
  -1   4   3 80191.5 4143.74  22
   1   4  -3 74347.9 3840.80  25
   1   4  -2 33249.1 1950.25  25
  -1   4   2 31601.1 2201.65  22
  -1   4   1 9853.36 1047.79  22
  -1   4   0 52663.1 2531.09  22
  -1   4   0 46138.7 2929.19   1
   1   4   1 18549.7 1667.63  23
  -1   4  -1 17807.8 1632.43   1
  -1   4  -2 1150.99 413.339   1
   1   4   2 1283.68 558.798  23
  -1   4  -3 29949.4 2225.12   1
   1   4   3 23266.8 2248.37  23
  -1   4  -4 2328.78 627.789   1
   1   4   4 297.859 288.612  23
  -1   4  -5 13841.0 859.549  13
   1   4   5 12690.4 1744.25  22
   1   4   5 15530.3 2053.47  23
  -1   4  -5 14004.7 1654.59   1
  -1   4  -6 575.166 165.813  13
   1   4   6 457.589 369.516  22
  -1   4  -7 4377.76 498.000  13
   1   4   7 5518.57 584.623  10
   1   4   8 12566.8 925.306  10
   1   4   9 4655.00 515.606   2
   1   4   9 6151.65 603.813  10
   1   4   9 5388.09 553.112   6
   1   4  10 1189.29 241.765   2
   1   4  10 1724.88 292.939   6
  -1   5  10 86.9238 109.052   2
  -1   5  10 361.518 161.535   6
  -1   5   9 906.052 271.512   2
  -1   5   9 1271.73 281.734  11
  -1   5   9 797.105 190.500   6
  -1   5   8 5580.04 536.341   6
  -1   5   8 5811.45 593.298   2
  -1   5   8 5168.44 544.708  11
  -1   5   7 4123.93 497.035  11
  -1   5   7 4591.39 533.466   2
   1   5  -6 2458.44 821.654  25
  -1   5   6 2133.87 324.555  10
  -1   5   6 2475.59 363.100  11
  -1   5   6 1803.17 324.765   2
  -1   5   5 3926.61 950.466  22
  -1   5   5 3300.15 385.174  10
  -1   5   5 2379.79 361.787   2
   1   5  -5 2621.84 724.629  25
   1   5  -4 15123.5 1647.49  25
  -1   5   4 13336.0 787.580  10
  -1   5   4 15908.3 1807.24  22
  -1   5   3 44054.0 3092.29  22
  -1   5   2 25398.4 2093.30  22
  -1   5   1 38776.0 2861.51   1
  -1   5   1 40631.9 2594.45  22
   1   5   0 18581.2 1685.43  23
  -1   5   0 15577.9 1703.14   1
  -1   5  -1 6481.09 1085.72   1
   1   5   1 6631.43 1081.42  23
   1   5   2 20287.5 2084.73  23
  -1   5  -2 22709.4 2106.24   1
  -1   5  -3 19792.5 1950.32   1
   1   5   3 19939.7 2201.72  23
  -1   5  -4 8801.57 1286.42   1
   1   5   4 8281.14 1467.61  23
   1   5   4 4969.85 1117.95  22
  -1   5  -5 8984.86 688.382  13
   1   5   5 9227.12 1566.31  22
  -1   5  -6 7255.75 652.643  13
  -1   5  -7 5255.33 543.680  13
   1   5   7 4936.79 592.453  10
   1   5   8 13686.2 936.263   6
   1   5   8 15645.9 1054.71  10
   1   5   9 7877.20 675.026  10
   1   5   9 7744.78 643.038   6
   1   5   9 6700.72 621.441   2
   1   5  10 6691.54 534.972   2
  -1   6  10 165.153 107.748   2
  -1   6   9 1593.60 276.752  11
  -1   6   9 1905.61 315.841   2
  -1   6   8 6079.86 602.507   2
  -1   6   8 6115.28 587.709  11
  -1   6   7 9436.13 773.161   2
  -1   6   7 9843.59 788.614  11
  -1   6   6 2218.61 346.308  11
  -1   6   6 1671.86 283.313  10
  -1   6   6 2748.21 408.707   2
  -1   6   5 12216.4 846.071  11
  -1   6   5 12067.8 849.172   2
  -1   6   4 3834.78 988.731  22
  -1   6   4 3352.52 407.349   2
  -1   6   3 15356.2 1872.64  22
  -1   6   2 36848.2 3182.26   1
  -1   6   2 49086.5 3286.74  22
  -1   6   1 9539.31 1448.12   1
  -1   6   0 1080.98 533.385   1
  -1   6  -1 4841.22 1010.53   1
   1   6   2 9594.98 1475.22  23
  -1   6  -2 9819.64 1466.64   1
   1   6   3 2891.17 938.050  22
   1   6   3 3870.81 1039.03  23
  -1   6  -3 4659.43 1002.89   1
   1   6   4 321.270 295.475  22
  -1   6  -5 8300.72 709.573  13
  -1   6  -6 2951.07 434.453  13
   1   6   6 3942.91 509.855  10
   1   6   7 4185.22 518.489  10
  -1   6  -7 4101.99 466.861  13
   1   6   8 1090.29 237.198  11
   1   6   8 2047.69 359.680  10
   1   6   9 509.938 183.790   2
   1   6   9 309.307 140.444  11
  -1   7   9 1302.81 236.620   2
  -1   7   9 1676.86 271.529  11
  -1   7   8 164.649 141.751   2
  -1   7   8 65.0139 111.522  11
  -1   7   7 11305.9 836.324   2
  -1   7   7 10686.1 817.643  11
  -1   7   6 1146.24 280.941  11
  -1   7   6 969.672 247.372   2
  -1   7   5 12571.8 886.830   2
  -1   7   5 13273.9 925.179  11
  -1   7   4 1671.18 321.758  11
  -1   7   3 9623.50 722.422  11
  -1   7   2 8001.36 1508.87   1
  -1   7   1 2287.06 831.331   1
  -1   7   0 6910.63 1358.79   1
   1   7   1 1099.23 665.788  22
  -1   7  -1 806.408 508.012   1
  -1   7  -2 3975.72 961.990   1
   1   7   2 2829.58 874.712  22
  -1   7  -5 2167.30 359.516  13
  -1   7  -6 4277.82 489.743  13
   1   7   6 4214.65 506.954  10
   1   7   7 9921.31 796.532  10
   1   7   8 7617.37 635.491  10
   1   7   8 6898.32 586.713  11
   1   7   8 6304.03 585.098   2
  -1   8   8 777.322 196.352  11
  -1   8   8 630.702 172.389   2
  -1   8   8 721.760 191.771  12
  -1   8   7 411.703 149.918   2
  -1   8   7 579.505 192.965  11
  -1   8   6 2335.99 359.768  11
  -1   8   6 2647.46 370.472   2
  -1   8   5 5963.27 583.566  11
  -1   8   4 4629.25 505.045  11
  -1   8   3 1219.00 261.871  11
  -1   8  -5 803.483 242.884  13
   1   8   5 537.210 199.659  10
   1   8   6 219.340 163.560  10
   1   8   7 340.178 137.216   2
   1   8   7 747.118 200.651  11
   1   8   7 286.703 171.680  10
  -1   9   7 311.191 129.851  11
  -1   9   7 145.255 101.212   9
  -1   9   6 1364.57 247.137  11
  -1   9   5 16.7114 114.169  11
  -1   9   4 10360.1 745.764  11
  -1   9  -4 861.552 229.958  13
  -1   9  -5 326.318 190.486  13
   1   9   6 165.561 127.137   2
   1   9   6 194.759 127.498  11
  -1  10   5 1232.84 242.882  12
  -1  10   4 1939.15 319.548  12
  -1  10   3 335.763 157.305  12
  -1  10   2 334.622 159.679  12
  -1  10  -1 366.464 157.363  21
   1  10   4 295.253 137.867  11
   2 -10  -4 447.803 130.644  17
   2 -10  -4 364.563 126.804  26
   2 -10  -3 4467.61 442.072  26
   2 -10  -3 4636.13 443.784  17
   2 -10  -2 594.033 194.166  26
   2 -10  -2 223.346 131.885  17
   2 -10  -1 3164.33 379.628  26
   2 -10  -1 3077.15 369.694  17
   2 -10   0 1015.52 238.704  26
   2 -10   0 835.686 201.463  17
   2 -10   1 2364.98 310.669  26
   2 -10   1 1741.27 261.596  17
   2 -10   2 117.032 109.209  17
  -2 -10  -3 1011.24 199.212  16
   2  -9  -6 233.140 127.597  20
   2  -9  -5 352.773 159.029  26
   2  -9  -5 552.342 166.371  20
   2  -9  -4 795.643 219.477  26
   2  -9  -4 165.917 90.0719  20
   2  -9  -3 3043.29 406.003  26
   2  -9  -2 4056.92 466.674  26
   2  -9  -1 9907.28 761.130  26
   2  -9   0 22.8253 128.610  26
   2  -9   0 83.8841 121.801  17
  -2  -9   0 108.270 101.726  16
   2  -9   1 736.460 193.772  17
  -2  -9  -1 314.875 143.150  16
   2  -9   1 456.875 171.476  26
  -2  -9  -2 2372.79 336.801  16
   2  -9   2 2115.28 330.930  26
   2  -9   2 2253.26 317.239  17
   2  -9   3 7585.42 590.160  17
  -2  -9  -3 8852.13 676.047  16
  -2  -9  -4 6550.12 558.360  16
  -2  -9  -5 1301.70 235.269  16
   2  -8  -8 954.694 211.281  20
   2  -8  -7 1329.98 273.777  20
   2  -8  -6 1405.67 299.052  20
  -2  -8   6 1431.80 283.640  18
   2  -8  -5 4183.59 439.070  26
   2  -8  -5 4068.84 501.013  20
  -2  -8   5 3569.96 462.052  18
  -2  -8   4 117.884 149.527  18
   2  -8  -4 48.2402 108.130  20
   2  -8  -3 2773.14 388.973  20
  -2  -8   3 2604.67 393.048  18
   2  -8  -2 8367.19 701.832  20
  -2  -8   1 10050.7 721.424  16
  -2  -8   0 219.684 168.285  16
  -2  -8  -1 7384.92 605.262  15
   2  -8   1 7274.73 631.247  17
  -2  -8  -1 7044.98 620.393  16
   2  -8   2-58.8370 117.134  26
   2  -8   2 128.608 106.747  17
  -2  -8  -2 40.4888 121.424  16
  -2  -8  -2 118.856 112.165  15
   2  -8   3 10971.4 756.377  17
  -2  -8  -3 10487.8 814.349  16
  -2  -8  -4 257.681 115.940  16
  -2  -8  -5 3335.33 414.750  16
  -2  -8  -6 1070.46 227.570  16
   2  -7  -9 774.149 203.127  20
   2  -7  -8 1201.86 276.440  20
  -2  -7   7 11967.2 851.401  18
   2  -7  -7 11989.6 936.532  20
   2  -7  -6 2532.84 415.182  20
  -2  -7   6 2549.12 394.248  18
   2  -7  -5 4484.09 538.756  20
  -2  -7   5 4112.69 492.472  18
   2  -7  -4 6903.74 650.428  20
  -2  -7   4 5829.65 632.131  18
  -2  -7   3 12980.1 908.389  18
   2  -7  -3 12692.0 905.898  20
   2  -7  -2 1376.84 279.376  20
  -2  -7   2 1824.02 342.156  18
  -2  -7   2 1567.22 261.717  16
   2  -7  -1 2493.10 363.835  20
  -2  -7   1 2523.91 339.925  16
   2  -7   0 8949.57 714.617  20
  -2  -7   0 8523.77 664.520  16
  -2  -7   0 9480.19 682.449  15
  -2  -7  -1 3842.96 445.764  16
  -2  -7  -1 4424.00 462.395  15
  -2  -7  -2 380.562 174.600  15
   2  -7   2 201.374 123.734  17
  -2  -7  -2 349.822 175.257  16
   2  -7   3 88.7438 110.188  17
  -2  -7  -3 272.785 198.665  16
  -2  -7  -3-144.118 109.332  15
  -2  -7  -4 18788.9 1186.09  16
  -2  -7  -5 7596.03 705.168  16
  -2  -7  -6 2172.37 363.101  16
  -2  -7  -7 3616.22 411.709  16
   2  -6 -10 125.288 124.627  20
   2  -6  -9 2012.43 351.126  20
   2  -6  -8 4309.91 557.356  20
  -2  -6   8 4802.47 492.956  18
   2  -6  -7 9073.13 833.822  20
  -2  -6   7 9931.94 760.532  18
   2  -6  -6 20976.4 1317.36  20
  -2  -6   6 19581.1 1192.68  18
  -2  -6   5 8284.65 725.530  18
   2  -6  -5 10794.6 843.329  20
  -2  -6   4 9603.76 746.478  18
   2  -6  -4 8428.67 731.139  20
   2  -6  -4 9297.88 1452.81  27
   2  -6  -3 19541.8 2044.75  27
   2  -6  -3 16411.1 1047.72  20
  -2  -6   3 17095.8 1044.75  18
   2  -6  -2 49631.8 2219.43  20
  -2  -6   2 51404.2 2192.80  18
   2  -6  -2 53369.7 3564.73  27
  -2  -6   1 29956.8 1430.06  18
  -2  -6   1 28618.5 1347.52  16
   2  -6  -1 28530.3 1467.22  20
   2  -6  -1 26783.5 2451.14  27
   2  -6   0 15329.6 947.501  20
  -2  -6   0 13739.7 832.790  16
  -2  -6  -1 4143.84 435.621  16
  -2  -6  -1 5079.97 469.039  15
   2  -6   1 4032.84 450.268  20
  -2  -6  -2 5886.17 543.045  16
   2  -6   2 5236.10 1129.10  27
  -2  -6  -2 6683.54 573.086  15
   2  -6   2 5319.97 524.805  20
   2  -6   3 3361.38 376.544  17
  -2  -6  -3 3984.82 465.793  16
  -2  -6  -3 3470.38 430.579  15
  -2  -6  -4 318.503 206.550  16
  -2  -6  -4-29.9328 127.733  15
  -2  -6  -5 1652.78 329.907  16
  -2  -6  -6 439.517 212.885  16
  -2  -6  -7 990.456 250.885  16
  -2  -6  -8 2321.71 324.616  16
   2  -5 -10 37.5868 91.6755  20
   2  -5  -9 4370.47 534.829  20
   2  -5  -8 555.233 240.121  20
  -2  -5   8 666.012 181.945  18
  -2  -5   7 16671.4 1044.69  18
   2  -5  -7 17948.4 1215.68  20
  -2  -5   6 12069.7 857.213  18
   2  -5  -6 11737.3 920.597  20
   2  -5  -5 21170.1 1248.49  20
  -2  -5   5 19656.0 1159.25  18
  -2  -5   5 20099.1 2496.21  28
   2  -5  -5 21059.5 2234.06  27
   2  -5  -4 455.558 171.774  14
   2  -5  -4 596.783 393.407  27
  -2  -5   4 942.124 618.873  28
   2  -5  -4 590.979 198.628  20
  -2  -5   4 836.052 204.567  18
   2  -5  -3 16448.7 976.996  20
  -2  -5   3 14543.9 921.974  18
   2  -5  -3 14794.5 1662.78  27
  -2  -5   3 17933.3 2155.24  28
   2  -5  -3 15390.7 893.495  14
   2  -5  -2 35589.5 2667.25  27
   2  -5  -2 35279.9 1645.20  20
  -2  -5   2 35402.8 1594.67  18
  -2  -5   2 32036.8 2930.45  28
   2  -5  -1 44525.5 3066.93  27
   2  -5  -1 46670.6 2007.01  20
  -2  -5   1 45693.6 1907.42  18
  -2  -5   1 45312.8 1841.54  16
   2  -5   0 16552.7 959.408  20
   2  -5   0 14988.5 1670.06  27
  -2  -5   0 14421.3 817.943  16
   2  -5   1 2601.50 345.570  20
  -2  -5  -1 2070.31 281.745  16
   2  -5   1 1727.96 587.819  27
   2  -5   2 12638.8 826.213  20
  -2  -5  -2 13301.3 821.359  16
   2  -5   2 11059.5 1532.69  27
  -2  -5  -2 13122.8 811.752  15
  -2  -5  -3 7158.72 603.697  13
   2  -5   3 6839.68 1233.72  27
  -2  -5  -3 7109.40 582.373  15
   2  -5   4 5216.31 1186.66  27
  -2  -5  -4 6206.12 580.590  13
  -2  -5  -4 5193.39 518.943  15
  -2  -5  -5 4909.73 545.420  13
  -2  -5  -6 21268.6 1281.99  13
  -2  -5  -7 12417.9 925.300  13
  -2  -5  -7 12328.4 892.480  16
  -2  -5  -8 11082.5 794.967  16
  -2  -5  -9 3070.65 388.393  20
  -2  -5  -9 3667.49 376.129  16
   2  -4 -11 2132.83 304.723  20
   2  -4 -10 361.325 166.330  20
   2  -4  -9 18181.3 1174.04  24
   2  -4  -9 18177.8 1215.20  20
   2  -4  -8 18777.6 1208.56  24
   2  -4  -8 19239.3 1293.36  20
   2  -4  -7 67040.3 2877.45  24
   2  -4  -7 66450.6 2976.76  20
  -2  -4   7 64298.5 2735.58  18
  -2  -4   7 74186.2 2796.16   4
   2  -4  -6 4564.70 489.941  24
   2  -4  -6 4727.70 534.658  20
  -2  -4   6 4796.54 490.737  18
  -2  -4   6 5138.59 466.224   4
  -2  -4   6 5480.26 1309.19  28
  -2  -4   5 30915.2 1473.03  18
   2  -4  -5 27910.8 2569.87  27
   2  -4  -5 29444.6 1525.21  20
  -2  -4   5 27103.6 2834.46  28
  -2  -4   5 31320.9 1414.11   4
   2  -4  -4 91252.5 3525.26  20
  -2  -4   4 92597.5 3473.26  18
   2  -4  -4 86509.2 4863.52  27
  -2  -4   4 100959. 5673.78  28
   2  -4  -3 52058.0 3279.42  27
   2  -4  -3 54736.2 2211.93  20
  -2  -4   3 51036.4 2147.63  18
  -2  -4   3 60449.8 3945.74  28
   2  -4  -2 159088. 6913.45  27
  -2  -4   2 155096. 7374.85  28
  -2  -4   1 4957.51 941.898  28
   2  -4  -1 4118.03 793.127  27
   2  -4   0 87978.8 4516.77  27
  -2  -4  -1 4640.41 388.112  19
   2  -4   1 3528.31 758.471  27
  -2  -4  -2 29533.9 1359.37  13
   2  -4   2 31273.1 1435.29  20
  -2  -4  -2 29791.6 1362.57  19
   2  -4   2 29665.5 2412.58  27
  -2  -4  -3 914.819 200.750  13
  -2  -4  -3 1239.10 239.938  19
   2  -4   3 875.395 333.499  27
  -2  -4  -3 823.911 182.922  15
   2  -4   3 1057.79 220.126   7
  -2  -4  -4 30482.0 1503.12  13
   2  -4   4 31285.5 1542.23   7
   2  -4   4 26255.7 2576.01  27
  -2  -4  -4 31173.5 1490.49  19
  -2  -4  -4 31996.0 1484.72  15
   2  -4   5 10994.5 832.588   7
  -2  -4  -5 10355.7 792.450  13
  -2  -4  -5 10706.8 764.586  19
  -2  -4  -6 22113.6 1275.48  13
  -2  -4  -6 20321.7 1174.98  19
  -2  -4  -7 12454.9 932.809  13
  -2  -4  -7 13459.1 877.988  19
  -2  -4  -8 3280.70 442.247  13
  -2  -4  -9 1015.91 248.375  13
  -2  -4  -9 741.423 188.958  16
   2  -3 -11 222.790 110.481  20
   2  -3 -10 3465.39 456.716  24
   2  -3 -10 2837.57 415.444  20
   2  -3  -9 4682.81 552.626  24
   2  -3  -9 3121.22 469.776  20
  -2  -3   9 3665.47 415.687   6
  -2  -3   9 3676.71 433.291   4
  -2  -3   8 264.451 136.285   4
   2  -3  -8 283.307 228.685  24
  -2  -3   8 24.6077 142.265   6
   2  -3  -8 148.734 199.647  20
  -2  -3   7 3036.99 370.885   4
   2  -3  -7 2717.19 381.374  24
   2  -3  -7 2952.62 920.209  25
   2  -3  -7 2526.56 416.269  20
  -2  -3   7 2229.27 309.725   6
   2  -3  -6 18013.7 1981.02  25
   2  -3  -6 17904.0 1053.28  24
  -2  -3   6 17545.7 935.530   6
   2  -3  -6 17233.8 1082.92  20
  -2  -3   6 16864.8 963.452  18
  -2  -3   6 17824.3 976.018   4
   2  -3  -5 29054.1 2474.85  25
   2  -3  -5 33841.6 1603.10  20
  -2  -3   5 33523.6 1519.05  18
   2  -3  -5 33313.1 1547.21  24
  -2  -3   5 35573.4 1507.83   4
   2  -3  -4 44082.6 1875.38  20
   2  -3  -3 28935.4 2173.72  27
   2  -3  -2 133879. 5825.87  27
  -2  -3   2 128797. 6135.49  28
   2  -3  -1 75763.4 3932.31  27
  -2  -3   1 88083.2 4342.11  28
  -2  -3   0 122148. 5301.58  28
   2  -3   0 101889. 4958.01  27
   2  -3   1 43912.3 2720.06  27
   2  -3   2 23930.9 1967.05  27
  -2  -3  -3 19721.5 996.325  13
   2  -3   3 20163.6 1040.45   7
   2  -3   3 20039.3 1883.64  27
  -2  -3  -3 18463.6 966.470  19
  -2  -3  -3 17691.6 933.221  15
  -2  -3  -4 54071.9 2275.69  13
   2  -3   4 57907.1 2380.62   7
   2  -3   4 55036.7 3690.60  27
  -2  -3  -4 53064.4 2241.71  19
  -2  -3  -4 57681.5 2250.12  15
   2  -3   5 2414.02 371.040   7
  -2  -3  -5 2620.28 340.677  19
  -2  -3  -5 2877.67 382.199  13
  -2  -3  -6 19093.6 1118.75  13
  -2  -3  -6 16736.3 1018.25  19
  -2  -3  -7 2366.82 400.642  13
  -2  -3  -7 1583.35 288.392  19
  -2  -3  -8 11730.2 876.554  13
  -2  -3  -9 3406.30 433.437  13
  -2  -3 -10 5765.15 497.981  13
   2  -2 -11 5105.48 530.605  24
  -2  -2  10 1970.67 317.477   4
   2  -2 -10 2303.52 388.860  24
  -2  -2  10 2452.90 340.724   6
   2  -2 -10 1794.42 323.133  20
  -2  -2   9 49169.1 2153.93   6
   2  -2  -9 47363.1 2293.73  24
   2  -2  -9 45446.1 2241.09  20
  -2  -2   9 49268.6 2170.26   4
  -2  -2   8 16440.4 1002.18   6
   2  -2  -8 16942.7 1122.09  24
   2  -2  -8 15244.3 1093.47  20
   2  -2  -7 27350.6 2726.79  25
  -2  -2   7 30105.7 1425.56   6
   2  -2  -7 27505.5 1536.95  20
   2  -2  -7 30412.0 1552.06  24
   2  -2  -6 2727.27 366.234  24
  -2  -2   6 1896.21 277.884   6
   2  -2  -6 2081.91 326.186  20
   2  -2  -6 1786.78 597.845  25
  -2  -2   5 100640. 3620.63   4
   2  -2  -5 100921. 3712.06  20
   2  -2  -5 97377.4 3668.84  24
   2  -2  -5 98259.6 5100.99  25
   2  -2  -4 58486.0 3363.89  25
   2  -2  -3 46398.9 2766.58  25
   2  -2  -2 3775.13 643.822  27
   2  -2  -1 14687.1 1299.76  27
  -2  -2   0 105644. 4505.10  28
   2  -2   0 95072.4 4415.46  27
   2  -2   1 16507.8 1396.81  27
   2  -2   2 54983.1 3081.74  27
   2  -2   3 62748.1 3581.37  27
   2  -2   4 47825.1 2173.48   7
  -2  -2  -4 56388.6 2147.72  13
   2  -2   4 43830.9 3201.43  27
  -2  -2  -4 51756.4 2043.69  15
   2  -2   5 18825.2 1166.52   7
  -2  -2  -5 20170.4 1097.11  13
  -2  -2  -6 28472.8 1464.75  13
  -2  -2  -7 1638.40 315.161  13
  -2  -2  -7 2408.13 341.446  19
  -2  -2  -8 3928.35 483.777  13
  -2  -2  -9 3049.62 405.750  13
  -2  -2 -10 978.828 223.141  13
  -2  -1  11 1517.94 265.558   4
  -2  -1  11 942.549 224.275   6
   2  -1 -11 1306.12 279.031  24
   2  -1 -10 868.687 251.018  24
  -2  -1  10 596.480 192.738   6
   2  -1  -9 26845.0 1514.98  24
  -2  -1   9 25812.7 1406.43   6
   2  -1  -8 2581.71 407.411  24
  -2  -1   8 2580.98 373.164   6
   2  -1  -7 22404.6 2389.29  25
  -2  -1   7 24784.1 1276.31   6
   2  -1  -7 24718.8 1344.87  24
   2  -1  -7 23565.5 1310.42  20
  -2  -1   6 79.1861 97.2417   2
   2  -1  -6-34.6904 230.967  25
   2  -1  -6-14.1381 101.952  24
  -2  -1   6 93.4837 93.6795   6
   2  -1  -6 36.6762 79.5598  20
   2  -1  -5 39584.8 2784.75  25
   2  -1  -4 22998.5 1870.05  25
   2  -1  -3 149751. 6249.72  25
   2  -1  -2 34822.2 2147.37  25
   2  -1  -1 115462. 4820.11  27
   2  -1   0 153826. 6022.66  27
  -2  -1  -1 326243. 11002.6  28
   2  -1   1 307873. 11431.7  27
   2  -1   2 177481. 7074.68  27
   2  -1   3 21610.8 1759.87  27
   2  -1   4 13634.7 875.044   7
  -2  -1  -4 14668.8 814.131  13
  -2  -1  -4 13451.6 828.687   8
   2  -1   5 25552.8 1416.14   7
  -2  -1  -5 26978.7 1325.38  13
  -2  -1  -6 71140.4 2885.02  13
  -2  -1  -7 14109.9 958.629  13
  -2  -1  -8 2391.48 379.510  13
  -2  -1  -9 665.181 195.320  13
   2  -1   9 516.967 170.583   6
  -2  -1 -10 3058.47 368.750  13
  -2   0  12 9285.74 671.001   6
   2   0 -11 902.932 236.431  24
  -2   0  11 1367.46 268.895   6
  -2   0  10 8007.30 691.259   6
   2   0 -10 8463.28 742.515  24
  -2   0   9 4704.61 531.707   6
   2   0  -9 4830.82 568.052  24
  -2   0   8 16.0162 117.352   2
   2   0  -8 208.811 174.902  24
  -2   0   8 152.345 160.137   6
   2   0  -7 1547.61 287.186  24
  -2   0   7 1346.00 240.571   2
  -2   0   7 1372.70 257.094   6
   2   0  -7 1471.23 636.741  25
  -2   0   6 1540.19 223.630   2
   2   0  -6 1969.42 655.431  25
   2   0  -6 1927.39 299.526  24
  -2   0   6 1438.06 243.775   6
   2   0  -5 240.533 288.967  25
   2   0  -4 69446.8 3646.08  25
  -2   0   3 6683.63 581.320   1
   2   0  -3 6743.22 864.479  25
   2   0  -2 1339.53 386.974  25
  -2   0   2 1218.77 241.282   1
  -2   0   1 212925. 7241.07   1
   2   0  -1 184683. 7320.27  27
   2   0   0 85839.6 3544.55  27
  -2   0   0 83714.0 3626.31   1
   2   0   1 43.3389 126.013  27
  -2   0  -1 148.916 195.939   1
   2   0   2 124696. 4908.47  27
  -2   0  -2 106572. 5091.35   1
   2   0   3 50965.2 2808.10  27
   2   0   4 8704.61 688.694   7
  -2   0  -4 10784.9 669.291  13
   2   0   4 11300.7 1379.09  23
  -2   0  -5 10276.3 715.980  13
  -2   0  -5 11140.1 759.760   8
  -2   0  -6 428.473 163.227  13
  -2   0  -7 844.737 229.932  13
  -2   0  -8 95.2483 140.644  13
   2   0   9 1517.30 302.597   6
  -2   0  -9 1723.48 308.435  13
  -2   0 -10 736.122 199.907  13
   2   0  10 1075.77 229.219   6
  -2   1  12 633.210 159.586   6
   2   1 -11 1447.62 269.509  24
  -2   1  11 1342.61 276.877   6
  -2   1  10 1141.15 254.249   6
  -2   1  10 496.814 186.616   2
   2   1 -10 756.680 214.966  24
  -2   1   9 24939.8 1401.99   6
   2   1  -9 24777.8 1426.30  24
  -2   1   9 25231.3 1318.32   2
  -2   1   8 3122.80 383.426   2
   2   1  -8 2006.94 354.315  24
  -2   1   8 2604.96 392.546   6
   2   1  -7 27380.7 2641.09  25
  -2   1   7 24732.2 1314.59   6
  -2   1   7 26422.2 1293.56   2
   2   1  -7 24813.4 1342.15  24
   2   1  -6 3.49273 237.949  25
  -2   1   6 220.489 127.958   2
   2   1  -6 79.7277 85.5801  24
  -2   1   6 83.8574 115.772   6
   2   1  -5 43187.4 2931.15  25
   2   1  -4 20461.4 1713.92  25
  -2   1   3 135403. 5423.72   1
   2   1  -3 137854. 5679.18  25
  -2   1   2 31474.2 1854.97   1
   2   1  -2 36003.7 2022.55  25
   2   1  -1 94698.5 4202.79  25
   2   1  -1 100836. 4070.30  27
  -2   1   0 154391. 6085.53   1
   2   1   0 154430. 5561.07  27
   2   1   1 319489. 11133.0  27
  -2   1  -1 344412. 11884.9   1
   2   1   2 169607. 6365.63  27
  -2   1  -2 175713. 7032.52   1
  -2   1  -3 19477.8 1771.94   1
   2   1   4 12306.1 822.871   7
  -2   1  -4 12959.9 768.142  13
   2   1   4 13275.1 1627.76  23
   2   1   5 26039.0 2550.09  23
  -2   1  -5 27676.3 1361.37  13
  -2   1  -5 27928.5 1363.10   8
  -2   1  -6 68609.0 2817.57  13
   2   1   6 68992.1 2719.61  10
  -2   1  -7 12577.9 893.617  13
  -2   1  -8 2075.63 349.945  13
  -2   1  -9 746.141 218.505  13
  -2   1 -10 3638.17 395.371  13
   2   1  10 3606.38 407.201   6
  -2   2  11 4831.01 487.677   6
  -2   2  10 2446.69 352.739   2
  -2   2  10 2363.66 370.615   6
  -2   2   9 49963.1 2282.00   6
  -2   2   9 51101.4 2234.14   2
  -2   2   8 17914.1 1106.03   6
  -2   2   8 17823.8 1068.41   2
  -2   2   7 31670.0 1560.47   6
  -2   2   7 30158.7 1486.24   9
  -2   2   7 32184.6 1536.84   2
   2   2  -7 30364.8 2880.91  25
   2   2  -6 2775.56 775.907  25
  -2   2   6 1837.95 303.337   2
  -2   2   6 2171.65 297.303  11
  -2   2   6 2099.76 293.957   6
  -2   2   5 97683.4 3628.34   6
  -2   2   5 102229. 3623.20  11
   2   2  -5 98453.5 5100.06  25
  -2   2   5 97993.7 3646.87   2
   2   2  -4 58882.7 3292.01  25
   2   2  -3 49940.8 2668.74  25
  -2   2   3 46062.0 2725.10   1
   2   2  -2 3160.19 513.479  25
  -2   2   2 3562.88 640.951   1
   2   2  -1 14058.0 864.824  27
  -2   2   1 15039.0 1319.70   1
   2   2  -1 15295.4 1096.54  25
  -2   2   0 102353. 4644.15   1
  -2   2  -1 18447.1 1573.27   1
  -2   2  -2 60134.1 3338.11   1
  -2   2  -3 72967.7 4003.74   1
  -2   2  -4 48936.4 2112.99  13
   2   2   4 56454.6 3897.54  23
  -2   2  -4 59783.1 3691.42   1
  -2   2  -4 53773.9 2122.43   8
  -2   2  -5 16903.6 997.955  13
   2   2   5 20308.0 2349.47  23
  -2   2  -6 27923.2 1455.17  13
   2   2   6 28900.3 2971.60  23
   2   2   7 1700.58 322.610  10
  -2   2  -7 2925.65 416.629  13
  -2   2  -8 3487.98 459.972  13
   2   2   8 3657.44 436.543  10
  -2   2  -9 3467.84 414.934  13
  -2   2 -10 870.370 204.072  13
   2   2  10 1083.61 232.981   6
  -2   3  11 117.796 118.948   2
  -2   3  11 248.292 135.858   6
  -2   3  10 3333.27 415.812   2
  -2   3  10 3415.07 428.826   6
  -2   3   9 4520.13 520.590   6
  -2   3   9 4054.86 483.507   2
  -2   3   8 439.383 193.765   2
  -2   3   8 89.9843 109.962   6
  -2   3   8 181.100 156.421   9
  -2   3   7 2218.32 351.040  11
   2   3  -7 2600.34 843.045  25
  -2   3   7 3077.85 405.738   2
  -2   3   7 3100.48 438.170   6
  -2   3   6 16627.9 961.733  12
  -2   3   6 18788.2 1042.38   6
  -2   3   6 18063.5 1014.90  11
  -2   3   6 17822.8 1034.20   2
   2   3  -6 20231.9 2159.96  25
   2   3  -5 33853.9 2608.46  25
  -2   3   5 31748.1 1442.00   6
  -2   3   5 35079.4 1504.15  11
  -2   3   5 29810.3 1471.60   2
   2   3  -4 39422.7 2650.08  25
  -2   3   4 43410.9 1771.12  11
  -2   3   3 23155.1 1981.03   1
   2   3  -3 24346.1 1712.64  25
   2   3  -2 127760. 5094.23  25
  -2   3   2 123621. 5761.52   1
  -2   3   1 78977.7 4125.57   1
  -2   3   0 113830. 5356.77   1
  -2   3  -1 37055.1 2582.61   1
  -2   3  -2 22708.1 2001.88   1
  -2   3  -3 19990.3 1007.30  13
   2   3   3 22165.6 2309.88  23
  -2   3  -3 18583.9 989.336  21
  -2   3  -3 17418.9 1804.63   1
  -2   3  -4 57163.9 2384.44  13
   2   3   4 65755.3 4510.08  23
  -2   3  -4 61747.1 3919.74   1
  -2   3  -5 2310.59 342.993  13
   2   3   5 3056.55 1044.34  23
  -2   3  -6 17785.5 1101.26  13
   2   3   7 1482.12 305.807  10
  -2   3  -7 1837.93 338.439  13
  -2   3  -8 12648.0 899.319  13
   2   3   8 11940.0 859.632  10
  -2   3  -9 4028.61 445.118  13
   2   3   9 4284.32 490.358   6
   2   3   9 4152.12 442.029  10
   2   3  10 6472.61 549.465   6
  -2   4  11 2317.58 300.373   2
  -2   4  11 2270.80 295.461   6
  -2   4  10 560.802 198.492   2
  -2   4  10 467.087 173.723   6
  -2   4   9 17977.1 1070.96   6
  -2   4   9 16317.6 1025.61   9
  -2   4   9 17684.6 1093.16   2
  -2   4   8 19981.6 1154.05   6
  -2   4   8 17980.1 1136.86   9
  -2   4   8 19280.2 1175.18   2
  -2   4   7 71505.3 2892.71   6
  -2   4   7 68879.0 2843.40  12
  -2   4   7 72720.1 2918.92  11
  -2   4   7 71116.9 2947.46   2
   2   4  -6 5643.14 1127.52  25
  -2   4   6 4987.21 502.010  11
  -2   4   6 4718.48 498.205   2
  -2   4   5 29808.6 1479.24   2
  -2   4   5 31873.0 1490.97  11
   2   4  -5 29264.9 2492.89  25
  -2   4   4 91498.6 3441.87  11
  -2   4   4 91845.0 3443.08   2
  -2   4   3 49952.2 2020.95  11
  -2   4   3 52484.3 3469.44   1
  -2   4   2 155033. 7154.84   1
  -2   4   1 4672.31 906.313   1
  -2   4   0 97468.2 5139.14   1
  -2   4  -1 5147.99 969.141   1
  -2   4  -1 4115.24 407.186  21
  -2   4  -2 29156.4 2473.72   1
  -2   4  -2 28536.0 1371.34   8
  -2   4  -2 31827.3 1435.36  21
  -2   4  -3 618.291 493.362   1
   2   4   3 566.708 496.753  23
  -2   4  -3 811.410 194.468  21
  -2   4  -3 754.669 182.614   8
  -2   4  -4 32186.9 1540.77  13
   2   4   4 30091.2 3127.49  23
  -2   4  -4 27310.3 2613.89   1
  -2   4  -5 11056.1 818.658  13
  -2   4  -5 10160.9 1618.60   1
   2   4   5 9954.01 1904.47  23
   2   4   5 8072.79 1532.94  22
  -2   4  -6 17220.2 1113.75  13
  -2   4  -7 12762.4 927.331  13
   2   4   7 11190.1 876.241  10
   2   4   8 2422.69 387.180  10
  -2   4  -8 2315.35 350.347  13
  -2   4  -9 1038.22 235.781  13
   2   4   9 568.523 193.968  10
   2   4   9 666.431 194.667   6
  -2   5  10 130.582 141.314   2
  -2   5   9 4034.96 460.365   9
  -2   5   9 4184.32 479.068   2
  -2   5   8 809.971 267.315   2
  -2   5   8 470.397 155.228  11
  -2   5   8 564.539 228.704   9
  -2   5   7 18686.2 1135.00  12
  -2   5   7 19162.1 1164.20  11
  -2   5   7 19281.5 1189.39   2
  -2   5   6 12963.2 890.318  11
  -2   5   6 12033.6 880.207   2
  -2   5   5 21939.8 1208.32  11
  -2   5   5 21486.1 1202.93   2
  -2   5   4 390.496 149.253  11
  -2   5   4 731.975 199.721   2
  -2   5   4 670.591 539.442   1
  -2   5   3 14641.6 865.751  11
  -2   5   3 14502.8 835.425   2
  -2   5   3 13532.8 1805.01   1
  -2   5   2 33868.5 1477.40  11
  -2   5   2 34673.2 2917.63   1
  -2   5   1 41723.7 1843.42  12
  -2   5   1 43270.1 1827.89   9
  -2   5   1 42209.4 3231.76   1
  -2   5   0 13999.6 827.415  12
  -2   5   0 14234.6 1796.67   1
  -2   5  -1 2044.41 299.280   8
  -2   5  -1 2129.76 695.873   1
  -2   5  -2 13572.3 1770.74   1
   2   5   2 13012.0 1852.06  23
  -2   5  -2 12035.4 788.796   8
  -2   5  -2 10912.4 788.356  21
   2   5   3 7659.01 1506.85  23
  -2   5  -3 5799.96 549.127  21
  -2   5  -3 5048.73 1062.92   1
  -2   5  -4 4583.90 497.597  13
  -2   5  -4 4711.31 1081.87   1
   2   5   4 3488.16 1112.13  23
  -2   5  -4 4170.29 462.214  21
  -2   5  -5 4893.78 556.610  13
  -2   5  -6 17612.8 1137.48  13
  -2   5  -7 11825.0 895.322  13
   2   5   7 11570.8 896.437  10
  -2   5  -8 12582.8 861.406  13
   2   5   8 12438.8 883.957  10
   2   5   9 4043.16 423.828   6
   2   5   9 3821.19 406.804  10
   2   5   9 3324.53 380.668   2
  -2   6  10 278.400 134.625   2
  -2   6   9 2229.88 330.067   2
  -2   6   9 2020.09 326.164   9
  -2   6   8 5176.18 509.220  12
  -2   6   8 4661.91 539.775   9
  -2   6   8 4938.04 531.753   2
  -2   6   7 8522.76 744.386  12
  -2   6   7 11185.2 818.258  11
  -2   6   7 10553.4 811.413   2
  -2   6   6 19017.0 1173.45  11
  -2   6   6 20870.4 1215.29   2
  -2   6   5 8158.13 696.807  11
  -2   6   5 8937.08 717.606   2
  -2   6   4 10411.3 1795.98   1
  -2   6   4 9216.23 708.267  11
  -2   6   4 8076.93 656.082   2
  -2   6   3 16787.5 988.061  11
  -2   6   3 17260.6 2218.09   1
  -2   6   2 47819.7 2119.41   9
  -2   6   2 49286.3 3854.27   1
  -2   6   1 28245.0 1447.13  12
  -2   6   1 27047.6 2750.41   1
  -2   6   1 28904.3 1404.09   9
  -2   6   0 13184.0 847.696  12
  -2   6   0 14392.5 1937.40   1
  -2   6  -1 4325.65 1151.04   1
   2   6   1 4599.36 1132.13  23
  -2   6  -1 3841.28 445.351   8
   2   6   2 5447.94 1281.04  23
  -2   6  -2 6806.90 629.693  21
  -2   6  -2 5733.55 549.486   8
  -2   6  -2 5384.84 1196.68   1
  -2   6  -3 4481.82 506.799  21
  -2   6  -4 167.109 189.657  13
  -2   6  -5 2379.07 404.628  13
  -2   6  -6 764.708 232.471  13
  -2   6  -7 862.672 242.095  13
   2   6   7 1383.07 311.152  10
   2   6   8 3464.42 416.808  10
  -2   6  -8 2901.70 358.915  13
   2   6   8 2213.40 314.775  11
  -2   7   9 1124.70 231.980   9
  -2   7   9 1238.11 220.423   2
  -2   7   8 1062.56 235.283   2
  -2   7   8 1264.75 250.181  12
  -2   7   8 1240.32 274.134   9
  -2   7   7 11299.8 853.701  12
  -2   7   7 12385.3 867.127  11
  -2   7   7 11639.8 909.993   9
  -2   7   7 12315.7 858.527   2
  -2   7   6 2975.22 409.697   2
  -2   7   6 3366.37 465.687  12
  -2   7   6 2710.85 396.472  11
  -2   7   5 3645.33 464.582  11
  -2   7   5 4639.93 495.725   2
  -2   7   4 6357.91 589.459  11
  -2   7   3 11980.9 910.326   9
  -2   7   2 1456.54 293.483  12
  -2   7   2 981.139 247.061   9
  -2   7   1 2891.57 405.293  12
  -2   7   0 9565.15 721.318  12
  -2   7  -1 3315.05 433.228   8
  -2   7  -2 1.49766 123.486  21
  -2   7  -3 158.904 119.670  21
  -2   7  -4 19627.2 1238.31  13
  -2   7  -5 10106.1 826.529  13
  -2   7  -6 1881.11 333.972  13
   2   7   6 1411.84 326.611  10
  -2   7  -7 3219.84 403.169  13
   2   7   7 3698.81 450.385  10
  -2   8   8 467.232 153.809   9
  -2   8   7 1536.43 262.612   2
  -2   8   7 1448.59 272.474  12
  -2   8   7 1251.01 261.625   9
  -2   8   6 921.255 250.356  12
  -2   8   6 1173.21 281.211  11
  -2   8   6 1284.47 310.606   9
  -2   8   5 3585.23 496.648  12
  -2   8   5 3991.83 455.669  11
  -2   8   5 2664.44 438.830   9
  -2   8   4 263.675 185.080  12
  -2   8   4-110.989 172.295  11
  -2   8   4-52.0510 161.291   9
  -2   8   3 2605.33 438.436  12
  -2   8   3 2222.93 367.633   9
  -2   8   2 7423.25 707.765  12
  -2   8   1 10763.8 829.272  12
  -2   8   0 53.9097 137.485   8
  -2   8  -1 6272.19 658.170  21
  -2   8  -2 90.2708 136.747  21
  -2   8  -3 9254.24 765.820  21
  -2   8  -4 688.237 247.007  13
  -2   8  -5 3016.84 410.863  13
  -2   8  -6 723.804 209.856  13
   2   8   6 931.672 244.608  10
  -2   9   6 239.530 141.414  12
  -2   9   6-0.40275 102.290   9
  -2   9   5 501.045 199.560  12
  -2   9   5 438.136 183.306   9
  -2   9   4 787.815 235.115  12
  -2   9   4 587.364 192.662   9
  -2   9   3 2692.11 405.292  12
  -2   9   2 3586.75 451.778  12
  -2   9   1 8730.66 704.910  12
  -2   9   1 8465.93 734.613   8
  -2   9   0 270.910 180.594  21
  -2   9   0 186.069 127.397   8
  -2   9  -1 567.280 220.016  21
  -2   9  -2 1521.91 294.772  21
  -2   9  -3 8641.32 712.931  13
  -2   9  -4 7990.15 645.452  13
   2   9   4 7512.72 606.804  10
  -2   9  -5 1065.08 228.349  13
  -2  10   4 319.925 154.486  12
  -2  10   3 3365.58 415.517   8
  -2  10   3 3177.37 394.487  12
  -2  10   2 217.294 156.431   8
  -2  10   2 396.103 158.237  12
  -2  10   1 2496.74 378.456  21
  -2  10   0 1089.41 253.256  21
  -2  10  -1 1491.80 277.085  21
  -2  10  -2 189.006 141.866  13
   3  -9  -5 2254.79 290.235  26
   3  -9  -5 2560.40 336.055  20
   3  -9  -4 1405.15 242.319  26
   3  -9  -4 1667.08 280.231  20
   3  -9  -3 1903.67 293.192  20
   3  -9  -2 2595.32 347.099  20
   3  -9  -1 2289.03 311.602  17
   3  -9   0 619.008 167.472  17
   3  -9   1 365.688 168.381  26
   3  -9   1 391.266 136.531  17
  -3  -9  -1 266.506 133.339  16
  -3  -9  -2 1158.03 218.851  16
  -3  -9  -3 2517.46 305.710  16
   3  -8  -7 2714.39 370.072  20
   3  -8  -6 911.145 231.722  20
   3  -8  -5 617.610 193.537  20
   3  -8  -4 6331.44 618.447  20
   3  -8  -3 265.120 159.114  20
   3  -8  -2 6429.48 622.076  20
   3  -8  -1 2570.44 380.774  20
  -3  -8   1 2636.31 348.049  15
  -3  -8   0 2821.98 360.825  16
  -3  -8   0 3332.26 401.147  15
   3  -8   1 1715.57 270.886  17
  -3  -8  -1 1770.61 281.344  16
  -3  -8  -1 2195.87 337.652  15
  -3  -8  -2 2043.68 321.668  16
  -3  -8  -2 2114.55 329.480  15
  -3  -8  -3 2463.89 349.658  16
  -3  -8  -4 679.116 175.844  16
  -3  -8  -5 2736.28 324.790  16
   3  -7  -8 477.467 174.515  20
   3  -7  -7 4694.12 540.887  20
   3  -7  -6 2565.06 416.527  20
   3  -7  -5 1760.69 353.530  20
   3  -7  -4 2789.54 413.904  20
   3  -7  -3 3723.26 490.324  20
   3  -7  -2-44.0022 126.689  20
   3  -7  -1 12556.5 940.506  20
   3  -7   0 1691.64 327.200  20
  -3  -7   0 1198.60 252.603  16
  -3  -7   0 1267.74 266.375  15
  -3  -7  -1 680.139 188.883  16
  -3  -7  -1 1068.59 253.106  15
  -3  -7  -2 2374.69 357.068  16
  -3  -7  -2 2700.93 384.379  15
  -3  -7  -3 6578.36 617.204  16
  -3  -7  -3 6919.50 620.834  15
  -3  -7  -4 8228.53 693.229  16
  -3  -7  -5 850.667 225.119  16
  -3  -7  -6 897.621 224.129  16
   3  -6  -9 2170.67 334.826  20
   3  -6  -9 964.281 219.849  14
   3  -6  -8 1637.20 326.065  20
   3  -6  -8 988.540 235.245  14
   3  -6  -7 4588.73 557.776  20
   3  -6  -7 4236.19 512.460  14
   3  -6  -6 13283.6 1006.41  20
   3  -6  -6 13083.1 954.167  14
   3  -6  -5 4673.66 583.930  20
   3  -6  -5 5481.48 571.824  14
   3  -6  -4 6307.55 635.564  20
   3  -6  -4 5332.12 552.615  14
   3  -6  -3 1085.15 259.724  20
   3  -6  -3 607.883 177.362  14
   3  -6  -2 18427.4 1188.58  20
   3  -6  -1 15605.4 1073.54  20
   3  -6   0 7132.78 686.019  20
  -3  -6   0 6832.58 582.412  16
   3  -6   1 10065.9 821.655  20
  -3  -6  -1 10524.2 751.122  16
  -3  -6  -1 8635.44 707.569  15
  -3  -6  -2 2008.04 329.229  16
  -3  -6  -2 1692.34 303.108  15
  -3  -6  -3 8394.43 718.811  16
  -3  -6  -3 8458.20 707.906  15
  -3  -6  -4 1856.02 326.826  16
  -3  -6  -4 2451.13 376.973  15
  -3  -6  -5 187.624 122.344  16
  -3  -6  -6 1530.76 284.970  16
  -3  -6  -7 3352.51 376.824  16
   3  -5 -10 131.830 102.497  20
   3  -5 -10 171.522 110.065  14
   3  -5  -9 668.472 198.965  14
   3  -5  -9 228.801 144.211  20
   3  -5  -8 986.916 273.262  14
   3  -5  -8 1114.11 280.238  20
   3  -5  -7 7322.20 737.268  20
   3  -5  -7 7530.00 740.807  14
   3  -5  -6 4674.64 573.065  20
   3  -5  -6 4728.67 567.468  14
   3  -5  -5 15051.7 1056.93  20
   3  -5  -5 15746.0 1054.50  14
   3  -5  -4 6048.25 612.163  20
   3  -5  -4 6996.77 639.241  14
  -3  -5   3 829.163 684.733  28
   3  -5  -3 193.448 261.161  27
   3  -5  -3 203.791 126.291  20
   3  -5  -3 355.997 162.284  14
   3  -5  -2 243.196 166.520  20
   3  -5  -2 116.522 352.857  27
  -3  -5   2 261.123 313.249  28
   3  -5  -2 233.257 116.410  14
   3  -5  -1 4620.17 1050.66  27
   3  -5  -1 6212.51 612.045  20
   3  -5   0 2098.55 681.194  27
   3  -5   0 1732.44 302.104   7
   3  -5   0 3068.84 422.179  20
  -3  -5   0 3088.12 352.935  16
   3  -5   1 6301.29 573.446   7
   3  -5   1 5787.61 616.780  20
   3  -5   1 5027.10 1085.75  27
  -3  -5  -1 6597.95 558.366  16
   3  -5   2 5937.65 579.071   7
  -3  -5  -2 6829.45 594.693  16
  -3  -5  -2 6272.50 576.603  15
  -3  -5  -3 5710.28 563.458  13
   3  -5   3 5677.85 594.212   7
  -3  -5  -3 6373.26 591.429  15
  -3  -5  -4 6428.85 608.882  13
   3  -5   4 5802.72 624.958   7
  -3  -5  -4 5419.76 551.418  15
  -3  -5  -5 777.248 237.254  13
  -3  -5  -6 1175.95 266.234  13
  -3  -5  -7 589.050 179.853  16
  -3  -5  -8 2263.66 297.527  16
   3  -4 -10 4424.12 487.468  20
   3  -4 -10 4471.97 519.464  14
   3  -4  -9 2075.44 394.963  14
   3  -4  -9 1245.27 282.495  20
   3  -4  -8 9600.72 841.366  20
   3  -4  -7 4598.70 553.782  20
   3  -4  -7 5317.95 639.104  14
   3  -4  -6 2419.12 409.559  14
   3  -4  -6 2768.23 430.048  20
   3  -4  -5 8104.34 1428.22  27
   3  -4  -5 9133.19 753.267  20
   3  -4  -5 9648.81 790.086  14
  -3  -4   4 7444.39 575.676   3
  -3  -4   4 8898.60 1584.57  28
   3  -4  -4 7408.68 1282.55  27
   3  -4  -4 6818.12 626.497  20
   3  -4  -4 6895.85 624.002  14
  -3  -4   3 23745.0 2535.60  28
   3  -4  -3 23711.0 1303.99  20
   3  -4  -3 22000.0 2217.28  27
   3  -4  -3 24198.6 1301.49  14
   3  -4  -2 1007.16 459.952  27
   3  -4  -2 910.507 222.044  20
   3  -4  -2 1565.18 280.019  14
  -3  -4   1 38319.7 2944.02  28
   3  -4  -1 36491.2 2851.16  27
   3  -4  -1 31654.9 1623.99  20
   3  -4  -1 31655.9 1574.58  14
   3  -4   0 3187.85 410.817  20
   3  -4   0 1571.20 513.918  27
   3  -4   1 3210.43 833.881  27
   3  -4   1 3009.42 389.179   7
   3  -4   1 2233.38 366.400  20
  -3  -4  -1 2715.23 346.663  19
  -3  -4  -2 3614.18 402.922  13
   3  -4   2 4421.15 481.716   7
   3  -4   2 4282.42 1001.93  27
  -3  -4  -2 4857.03 484.118  19
  -3  -4  -3 1373.01 269.789  13
  -3  -4  -3 1786.40 315.219  19
   3  -4   3 1784.78 679.821  27
  -3  -4  -3 1447.05 271.155  15
   3  -4   3 2090.66 374.900   7
  -3  -4  -4 7515.33 661.551  13
   3  -4   4 8567.27 756.180   7
  -3  -4  -4 8038.44 703.740  19
  -3  -4  -4 7170.36 629.171  15
   3  -4   5 6274.13 675.749   7
  -3  -4  -5 5991.32 612.446  13
  -3  -4  -5 6111.22 587.046  19
  -3  -4  -6 4671.93 531.852  13
  -3  -4  -6 4706.51 508.811  19
  -3  -4  -7 1782.77 316.856  13
  -3  -4  -8 956.533 224.184  13
   3  -3 -11 478.903 169.275  14
  -3  -3  10 4031.27 433.761   4
   3  -3  -9 5776.12 598.280  20
  -3  -3   9 5467.91 550.278   4
   3  -3  -8 961.164 272.551  20
  -3  -3   8 1563.86 297.971   4
   3  -3  -7 867.597 241.219  20
  -3  -3   7 565.201 198.037   4
   3  -3  -6 5032.15 554.900  20
  -3  -3   6 6015.57 553.647   4
   3  -3  -5 1108.34 273.103  14
   3  -3  -5 1011.31 490.598  27
  -3  -3   5 924.247 195.959   3
   3  -3  -5 708.809 191.471  20
  -3  -3   5 1062.05 228.587   4
  -3  -3   4 9887.76 666.203   3
   3  -3  -4 10661.0 1463.44  27
   3  -3  -4 9885.39 722.272  20
  -3  -3   4 9941.97 684.677   4
   3  -3  -4 10396.8 768.410  14
  -3  -3   3 20209.5 1053.08   3
   3  -3  -3 20429.6 2022.45  27
   3  -3  -3 20152.6 1134.75  20
   3  -3  -3 22520.0 1196.13  14
  -3  -3   2 3866.52 381.261   3
  -3  -3   2 4565.93 940.045  28
   3  -3  -2 4653.84 463.528  20
  -3  -3   2 4268.09 384.008   5
   3  -3  -2 5340.81 501.822  14
   3  -3  -2 3291.45 765.312  27
  -3  -3   1 13069.0 1530.64  28
   3  -3  -1 12041.8 1488.55  27
   3  -3  -1 11956.5 821.275  20
   3  -3  -1 13445.2 853.201  14
   3  -3   0 11529.1 1474.25  27
   3  -3   0 10536.6 760.956  20
  -3  -3   0 10805.1 654.145  19
   3  -3   1 59546.8 2549.77   7
   3  -3   1 64733.1 2637.46  20
  -3  -3  -1 65021.2 2477.57  19
   3  -3   1 58777.2 3803.11  27
  -3  -3  -2 3823.42 389.736  13
   3  -3   2 4012.04 450.348   7
   3  -3   2 2977.24 754.581  27
  -3  -3  -2 3917.07 410.863  19
  -3  -3  -3 16679.8 1012.62  13
   3  -3   3 18408.2 1132.43   7
   3  -3   3 15586.1 1903.33  27
  -3  -3  -3 19107.1 1064.88  19
  -3  -3  -3 18851.3 1015.38  15
  -3  -3  -4 3635.98 423.101  13
   3  -3   4 3577.88 479.584   7
  -3  -3  -4 3182.26 423.985  19
   3  -3   4 3187.64 924.287  27
  -3  -3  -4 3035.43 374.895  15
   3  -3   5 20837.3 1381.30   7
  -3  -3  -5 22897.7 1276.48  13
  -3  -3  -5 24056.0 1289.90  19
  -3  -3  -6 4643.48 521.467  13
  -3  -3  -6 4721.43 502.137  19
  -3  -3  -7 1679.62 314.134  13
  -3  -3  -7 2530.95 353.899  19
  -3  -3  -8 540.224 179.987  13
  -3  -3  -8 992.789 226.541  19
  -3  -3  -9 730.667 176.410  13
  -3  -2  11 1808.31 277.627   4
  -3  -2  10 1492.07 283.823   4
  -3  -2   9 24094.1 1350.46   4
  -3  -2   8 3414.61 438.963   4
  -3  -2   7 3385.92 431.307   4
   3  -2  -7 3343.76 441.634  20
  -3  -2   6 7973.29 619.463   3
   3  -2  -6 9361.79 711.800  20
   3  -2  -6 10078.7 1599.43  25
  -3  -2   6 8667.18 675.274   4
  -3  -2   5 4808.85 438.440   3
   3  -2  -5 5885.72 1133.39  25
   3  -2  -5 4296.40 451.278  20
  -3  -2   5 4982.75 465.964   4
  -3  -2   4 10696.3 671.289   3
   3  -2  -4 8916.63 1301.78  27
   3  -2  -4 10662.5 712.586  20
  -3  -2   4 9613.01 660.957   4
   3  -2  -4 9443.56 715.245  14
   3  -2  -3 5451.18 960.633  27
   3  -2  -3 5445.48 485.914  20
  -3  -2   3 6323.66 480.885   3
  -3  -2   3 6261.69 484.219   4
   3  -2  -3 6204.43 538.791  14
  -3  -2   2 29876.6 1330.31   3
   3  -2  -2 29612.8 2323.90  27
   3  -2  -2 29253.4 1435.16  14
  -3  -2   1 23026.3 1120.44   3
  -3  -2   1 25909.5 2053.06  28
   3  -2  -1 26061.7 2108.39  27
   3  -2  -1 24839.2 1249.64  14
   3  -2   0 4586.58 447.326  20
  -3  -2   0 5420.70 441.061   5
   3  -2   1 26163.6 1282.49   7
   3  -2   1 26328.3 2152.74  27
   3  -2   1 24281.0 1261.41  20
  -3  -2  -1 23914.8 1222.82   8
  -3  -2  -2 7426.10 541.023  13
   3  -2   2 7593.25 625.316   7
   3  -2   2 7819.45 1170.28  27
  -3  -2  -2 6919.43 591.806   8
  -3  -2  -3 5228.89 489.752  13
   3  -2   3 5804.31 558.808   7
   3  -2   3 5212.20 1019.18  27
  -3  -2  -3 5222.86 449.586  15
  -3  -2  -4 4466.58 468.941  13
   3  -2   4 5559.96 598.235   7
   3  -2   4 6174.66 1197.87  27
  -3  -2  -4 5490.34 474.322  15
   3  -2   5 6249.44 687.976   7
  -3  -2  -5 7139.91 630.259  13
  -3  -2  -6 3589.34 449.365  13
  -3  -2  -6 3684.14 448.750  19
  -3  -2  -7 1384.45 282.930  13
  -3  -2  -7 584.058 190.898  19
  -3  -2  -8 1097.66 234.609  13
  -3  -2  -8 941.940 219.888  19
  -3  -2  -9 1386.20 249.059  13
  -3  -1  11 394.094 149.152   4
  -3  -1  10 3086.46 414.722   4
  -3  -1   9 23124.0 1331.76   4
  -3  -1   8 13527.8 930.882   6
  -3  -1   8 14385.6 899.630   2
  -3  -1   8 13267.1 943.836   4
  -3  -1   7 3180.58 419.737   4
  -3  -1   7 3810.11 421.139   3
  -3  -1   7 3290.89 419.814   6
  -3  -1   7 3391.82 390.932   2
   3  -1  -6 1830.07 742.241  25
  -3  -1   6 1125.83 213.262   2
  -3  -1   6 926.373 223.671   4
  -3  -1   6 1655.28 274.278   3
  -3  -1   5 41772.5 1827.83   3
   3  -1  -5 45282.2 3324.98  25
  -3  -1   5 43053.8 1817.10   2
  -3  -1   5 43398.9 1863.01   4
  -3  -1   4 21514.7 1069.85   3
  -3  -1   4 20766.9 1063.17   4
   3  -1  -4 23206.8 2115.78  25
   3  -1  -4 21276.0 1152.88  14
   3  -1  -3 47844.1 3031.71  27
  -3  -1   3 47722.8 1876.58   3
  -3  -1   3 43687.0 1846.76   4
   3  -1  -3 45932.2 1972.99  14
   3  -1  -2 6859.52 990.950  27
   3  -1  -1 3656.31 695.396  27
   3  -1   0 18630.0 1622.16  27
   3  -1   1 105284. 3869.49   7
   3  -1   1 95131.3 4811.79  27
  -3  -1  -1 103827. 3778.60   5
  -3  -1  -1 106836. 3824.86   8
  -3  -1  -2 42092.2 1730.77  13
   3  -1   2 37266.1 1794.34   7
   3  -1   2 39838.3 2691.56  27
  -3  -1  -2 43103.3 1825.03   8
  -3  -1  -3 3853.88 397.320  13
   3  -1   3 4119.69 471.195   7
  -3  -1  -3 4096.91 456.356   8
   3  -1   4 12768.3 931.355   7
  -3  -1  -4 11788.7 800.200  13
  -3  -1  -4 11320.9 864.019   8
   3  -1   5 18889.0 1277.22   7
  -3  -1  -5 19081.7 1108.34  13
  -3  -1  -6 60304.0 2584.36  13
  -3  -1  -7 574.399 201.972  13
  -3  -1  -8 1247.98 261.925  13
  -3  -1  -8 1348.22 254.494  19
  -3  -1  -9 42.4577 99.7891  13
  -3   0  11 822.034 207.046   4
  -3   0  10 7801.33 678.901   4
  -3   0   9 24803.8 1364.65   6
  -3   0   9 23429.1 1275.67   2
  -3   0   8 3712.38 443.394   2
   3   0  -8 3295.47 463.446  24
  -3   0   8 3845.40 461.036   6
  -3   0   7 1737.27 286.118   2
  -3   0   7 1670.03 298.530   6
   3   0  -7 1326.20 277.920  24
  -3   0   6 7755.22 636.761   6
   3   0  -6 10025.0 1571.33  25
  -3   0   6 8605.06 637.270   2
   3   0  -5 18866.9 2013.08  25
  -3   0   5 20212.5 1053.59   2
   3   0  -4 834.734 191.090  14
  -3   0   4 1133.51 199.637   4
  -3   0   4 934.490 198.895   2
   3   0  -4 1326.08 496.574  25
  -3   0   3 13233.7 736.545   3
  -3   0   3 12187.1 717.968   2
   3   0  -3 13876.5 1499.58  25
   3   0  -2 1968.25 519.518  27
  -3   0   1 52286.3 2716.42   1
   3   0  -1 44678.3 2650.93  27
  -3   0   0 3270.93 629.142   1
   3   0   0 2024.56 447.009  27
   3   0   1 38332.2 2274.09  27
  -3   0  -1 35521.1 1556.59   8
  -3   0  -2 13786.4 793.022  13
   3   0   2 15763.3 909.942   7
  -3   0  -2 13757.6 795.815   5
  -3   0  -2 13051.2 813.989   8
   3   0   3-24.6796 85.3558   7
  -3   0  -3 59.1208 89.8748  13
  -3   0  -3-12.8370 81.6674   8
  -3   0  -4 3944.43 426.700  13
   3   0   4 3706.35 475.983   7
  -3   0  -4 4224.48 489.508   8
   3   0   5 249.715 194.374   7
  -3   0  -5 233.224 160.447  13
  -3   0  -5 233.067 159.250   8
  -3   0  -6 5136.74 566.479  13
  -3   0  -7 6777.35 635.625  13
  -3   0  -8 1421.91 285.517  13
  -3   0  -9 1531.25 270.405  13
   3   0   9 1578.30 262.091   6
  -3   1  11 455.760 155.752   4
  -3   1  10 2686.35 353.626   2
  -3   1  10 2644.84 374.662   6
  -3   1   9 22848.4 1324.76   6
  -3   1   9 22760.0 1261.50   2
  -3   1   8 13786.5 970.953   6
  -3   1   8 15957.7 987.342   2
  -3   1   7 2616.90 379.805   6
  -3   1   7 3828.55 436.821   2
  -3   1   6 1119.47 232.427   2
   3   1  -6 841.378 514.886  25
  -3   1   6 1584.14 284.021   6
  -3   1   6 1498.29 254.086   9
  -3   1   5 41288.5 1886.57   6
  -3   1   5 47722.8 1873.60  12
  -3   1   5 44741.3 1895.67   9
  -3   1   5 44148.0 1908.22   2
   3   1  -5 43742.8 3208.44  25
   3   1  -4 20139.9 1907.49  25
  -3   1   4 21303.2 1036.13  12
  -3   1   4 19650.5 1040.65   2
  -3   1   4 21019.5 1061.13   9
   3   1  -3 47168.5 3002.92  25
  -3   1   3 47571.4 1927.09   2
  -3   1   3 47416.4 1941.06   9
  -3   1   2 7738.21 921.857   1
  -3   1   1 3809.73 674.196   1
  -3   1   0 23333.9 1838.80   1
  -3   1  -1 102842. 3757.94   8
  -3   1  -1 105218. 5071.96   1
   3   1   2 40466.0 1821.58   7
  -3   1  -2 38253.3 1720.08  13
  -3   1  -2 43157.7 1748.02   5
  -3   1  -2 43457.4 2975.48   1
  -3   1  -2 42835.2 1798.48   8
   3   1   3 4727.08 492.475   7
  -3   1  -3 4466.55 445.919  13
  -3   1  -3 4822.03 429.836   5
  -3   1  -3 3705.40 420.494   8
   3   1   4 11744.5 906.869   7
  -3   1  -4 12426.5 829.308  13
   3   1   4 12849.2 1827.19  23
  -3   1  -4 12891.2 861.379   8
  -3   1  -5 20786.4 1181.75  13
  -3   1  -5 18665.3 1171.98   8
  -3   1  -6 60566.8 2628.85  13
  -3   1  -7 1556.99 321.378  13
  -3   1  -8 1469.46 282.837  13
  -3   1  -9 70.8808 101.529  13
   3   1   9 279.202 175.754   6
  -3   2  11 1411.35 257.512   4
  -3   2  11 2041.60 279.598   2
  -3   2  10 1525.55 273.071   2
  -3   2  10 2055.31 327.103   6
  -3   2   9 27419.6 1456.11   6
  -3   2   9 25218.5 1387.61   2
  -3   2   8 3565.43 456.919   6
  -3   2   8 4348.51 489.854   2
  -3   2   7 3772.66 458.386   2
  -3   2   7 3909.07 441.627   9
  -3   2   7 4051.29 465.435   6
  -3   2   6 8759.30 684.730   6
  -3   2   6 10286.0 680.701  12
  -3   2   6 8754.96 684.711   9
  -3   2   6 9026.48 690.837   2
   3   2  -6 10754.5 1625.21  25
  -3   2   5 5681.10 487.116   6
  -3   2   5 5000.68 455.852  12
   3   2  -5 5366.13 1024.86  25
  -3   2   5 5038.41 488.048   9
  -3   2   5 4942.52 472.234   2
  -3   2   4 9577.94 655.683  12
  -3   2   4 10271.8 701.132   9
  -3   2   4 9727.92 668.132   2
  -3   2   4 9756.36 646.373   8
   3   2  -4 10255.0 1314.88  25
   3   2  -3 6351.34 962.049  25
  -3   2   3 6934.20 524.878  12
  -3   2   3 6617.03 964.655   1
  -3   2   3 6555.66 499.490   2
  -3   2   3 6406.83 521.969   9
  -3   2   2 28181.9 2169.11   1
  -3   2   2 30846.5 1382.65  12
  -3   2   2 30952.5 1399.44   9
  -3   2   1 24379.3 1976.73   1
  -3   2   1 23369.0 1128.66  12
  -3   2   0 5301.39 432.688  12
  -3   2   0 5532.76 460.311  21
  -3   2   0 5891.80 964.381   1
  -3   2   0 5660.88 464.082   8
  -3   2  -1 21398.0 1050.30  13
  -3   2  -1 21967.0 1065.84  12
  -3   2  -1 21945.4 1114.60   8
  -3   2  -2 6723.30 525.536  13
  -3   2  -2 6696.70 1111.98   1
  -3   2  -2 6549.27 489.476   5
  -3   2  -2 6382.82 533.015   8
   3   2   3 5820.25 546.664   7
  -3   2  -3 5566.83 495.923  13
  -3   2  -3 5844.78 1143.54   1
  -3   2  -3 4669.08 472.296   8
  -3   2  -4 5768.90 543.556  13
   3   2   4 5396.80 1302.30  23
  -3   2  -4 4680.71 489.592   8
  -3   2  -5 6934.79 643.471  13
  -3   2  -5 6274.79 599.727   8
  -3   2  -6 3546.13 464.620  13
  -3   2  -7 1102.30 251.014  13
  -3   2  -8 1092.89 251.197  13
  -3   2  -9 1806.92 280.720  13
  -3   3  11 399.372 124.193   4
  -3   3  11 519.875 141.960   2
  -3   3  10 3889.08 429.760   2
  -3   3   9 6070.70 581.689   6
  -3   3   9 6415.76 596.072   2
  -3   3   8 1745.13 317.770   2
  -3   3   8 1579.93 289.980   6
  -3   3   8 2138.84 334.000   9
  -3   3   7 1207.54 254.693   6
  -3   3   7 819.711 228.909   2
  -3   3   7 1120.72 250.851   9
  -3   3   6 6368.18 551.849   6
   3   3  -6 4452.23 1105.14  25
  -3   3   6 6458.12 565.204  12
  -3   3   6 6007.77 593.493   9
  -3   3   6 6554.41 594.455   2
  -3   3   5 1071.86 227.030   2
  -3   3   5 1282.07 245.715  12
  -3   3   5 780.359 220.228   9
  -3   3   4 8784.98 670.338  12
  -3   3   4 9640.21 715.426   9
  -3   3   4 10179.5 691.979   2
  -3   3   3 21663.5 1116.36  12
  -3   3   3 23166.6 2108.22   1
  -3   3   3 19413.3 1046.71  21
  -3   3   3 20524.4 1053.07   2
  -3   3   3 19791.7 1107.27   9
  -3   3   2 4732.02 438.916  12
  -3   3   2 5249.34 964.661   1
  -3   3   2 3990.35 398.381  21
  -3   3   2 4500.36 393.375   2
  -3   3   2 4342.25 428.732   9
  -3   3   2 4374.82 435.008   8
  -3   3   1 12687.4 1534.92   1
  -3   3   1 12944.5 785.972  12
  -3   3   1 13803.3 815.120  21
  -3   3   1 13592.1 805.315   9
  -3   3   1 11897.7 791.647   8
  -3   3   0 12484.8 1552.43   1
  -3   3   0 11581.0 717.056  12
  -3   3   0 10722.1 732.867  21
  -3   3   0 10679.4 742.243   8
  -3   3  -1 66772.9 4049.30   1
  -3   3  -1 62218.8 2451.04  13
  -3   3  -1 61647.9 2439.06  12
  -3   3  -1 59216.2 2515.47  21
  -3   3  -1 63834.6 2536.17   8
  -3   3  -2 3652.40 404.588  13
  -3   3  -2 3964.23 931.407   1
  -3   3  -2 3903.27 421.629   8
  -3   3  -3 18035.8 1068.11  13
  -3   3  -3 19993.4 1109.98   8
  -3   3  -3 19651.6 2213.97   1
  -3   3  -4 2866.10 402.620  13
  -3   3  -4 4153.91 453.008   8
  -3   3  -5 23529.0 1345.74  13
  -3   3  -5 23241.4 1293.80   8
  -3   3  -6 4356.22 524.836  13
   3   3   7 2366.42 356.452  10
  -3   3  -7 1677.20 320.300  13
  -3   3  -8 695.811 203.578  13
   3   3   9 952.915 202.270   6
  -3   4  10 5170.26 493.162   2
  -3   4   9 2092.11 332.118   2
  -3   4   9 1859.52 295.923   9
  -3   4   8 11438.5 843.673   9
  -3   4   8 10632.9 829.658   2
  -3   4   7 4568.48 491.629  12
  -3   4   7 5041.75 551.357   9
  -3   4   7 5156.22 562.426   2
  -3   4   6 2284.90 372.099   2
  -3   4   6 2182.11 352.048  12
  -3   4   6 2337.79 385.133   9
  -3   4   5 9244.59 735.140  12
  -3   4   5 9124.62 760.519   9
  -3   4   5 8173.40 674.960   2
  -3   4   4 7176.09 628.223  12
  -3   4   4 6653.11 619.397   9
  -3   4   4 6810.82 567.167   2
  -3   4   3 24662.6 1301.68  12
  -3   4   3 22937.4 1256.37  21
  -3   4   3 22791.6 2349.06   1
  -3   4   3 24631.8 1209.39   2
  -3   4   3 25098.4 1325.65   9
  -3   4   2 1793.02 280.849  12
  -3   4   2 1385.49 261.664  21
  -3   4   2 1952.13 689.184   1
  -3   4   2 1627.95 284.395   9
  -3   4   1 33492.8 2867.38   1
  -3   4   1 32449.3 1549.47  12
  -3   4   1 32503.5 1582.64  21
  -3   4   1 32703.0 1548.64   9
  -3   4   1 34060.3 1626.61   8
  -3   4   0 2384.13 318.087  12
  -3   4   0 3034.58 380.477  21
  -3   4   0 1963.65 656.997   1
  -3   4   0 2840.52 386.619   8
  -3   4  -1 2344.44 305.045  12
  -3   4  -1 2926.58 388.424  21
  -3   4  -1 2610.87 806.384   1
  -3   4  -1 2685.03 366.061   8
  -3   4  -2 5090.47 500.153  13
  -3   4  -2 4462.65 498.439  21
  -3   4  -2 4644.12 482.130   8
  -3   4  -3 1091.31 268.866  13
  -3   4  -3 1777.63 732.537   1
   3   4   3 1027.09 656.756  23
  -3   4  -3 1674.75 300.549   8
  -3   4  -4 9448.13 760.908  13
  -3   4  -4 8285.45 688.520   8
  -3   4  -5 6598.18 663.471  13
  -3   4  -6 4247.73 523.219  13
  -3   4  -7 2053.53 352.128  13
   3   4   7 2302.85 361.177  10
  -3   4  -8 990.976 239.253  13
   3   4   8 1515.92 272.042  10
  -3   5  10 179.733 127.401   2
  -3   5   9 187.133 127.183   2
  -3   5   9 261.528 119.266   9
  -3   5   8 1133.85 274.458   2
  -3   5   8 729.492 215.168   9
  -3   5   7 6442.91 618.425  12
  -3   5   7 7624.33 719.635   9
  -3   5   7 8750.00 719.425   2
  -3   5   6 5481.87 586.222  12
  -3   5   6 5111.81 611.521   9
  -3   5   6 5360.35 562.595   2
  -3   5   5 13967.2 1007.18  12
  -3   5   5 15168.7 1057.09   9
  -3   5   5 14713.6 959.306   2
  -3   5   4 6811.14 1403.13   1
  -3   5   4 7509.16 691.055  12
  -3   5   4 7532.41 698.541   9
  -3   5   4 7598.43 603.840   2
  -3   5   3 855.954 232.483  12
  -3   5   3 461.056 155.699   9
  -3   5   3 926.962 510.223   1
  -3   5   2 323.121 131.818  12
  -3   5   2 240.350 130.681  21
  -3   5   2 377.578 204.956   9
  -3   5   1 5728.57 547.795  12
  -3   5   1 5361.80 1161.29   1
  -3   5   1 6148.90 599.186  21
  -3   5   1 5770.35 538.117   9
  -3   5   1 5727.54 572.499   8
  -3   5   0 3031.53 382.452  12
  -3   5   0 2572.22 393.510  21
  -3   5   0 2582.53 866.911   1
  -3   5   0 3076.81 420.258   8
  -3   5  -1 5802.55 521.289  12
  -3   5  -1 5812.06 599.546  21
  -3   5  -1 5224.25 1190.97   1
  -3   5  -1 6115.49 591.775   8
  -3   5  -2 6954.53 636.169  13
  -3   5  -2 6143.66 629.584  21
  -3   5  -2 6047.18 591.819   8
  -3   5  -3 7415.29 669.053  13
  -3   5  -3 6378.71 614.802   8
  -3   5  -4 7542.91 713.830  13
  -3   5  -5 878.354 254.562  13
  -3   5  -6 1755.30 357.794  13
  -3   5  -7 445.453 193.097  13
   3   5   7 618.503 215.106  10
  -3   5  -8 2203.33 305.260  13
  -3   6   9 2372.57 314.160   2
  -3   6   9 1879.26 292.526   9
  -3   6   8 1393.79 262.145   2
  -3   6   8 1738.24 279.920  12
  -3   6   8 1160.98 276.278   9
  -3   6   7 5059.20 533.047  12
  -3   6   7 5759.75 611.369   9
  -3   6   7 4773.01 525.795   2
  -3   6   6 13451.4 970.049  12
  -3   6   6 13173.7 1028.35   9
  -3   6   6 13337.1 939.125   2
  -3   6   5 5009.18 587.901  12
  -3   6   5 4986.13 513.867   2
  -3   6   5 4542.16 566.062   9
  -3   6   4 5425.68 634.131  12
  -3   6   4 5503.91 603.385   9
  -3   6   3 617.831 247.037  12
  -3   6   3 359.717 184.478   9
  -3   6   2 18271.8 1189.77  12
  -3   6   2 19867.5 1236.54  21
  -3   6   2 19161.0 1156.07   9
  -3   6   1 15109.6 999.715  12
  -3   6   1 16037.7 1083.27  21
  -3   6   1 15386.6 978.449   9
  -3   6   1 14887.5 1045.00   8
  -3   6   0 4864.82 504.771  12
  -3   6   0 5376.55 593.121  21
  -3   6   0 4808.86 548.728   8
  -3   6  -1 9979.45 830.017  21
  -3   6  -1 9495.95 789.105   8
  -3   6  -2 2609.64 409.304  13
  -3   6  -2 1567.23 320.696  21
  -3   6  -2 1711.80 340.603   8
  -3   6  -3 10282.0 842.267  13
  -3   6  -3 11079.5 819.847   8
  -3   6  -4 2505.14 393.541  13
  -3   6  -5 86.8321 184.194  13
  -3   6  -6 1238.41 290.083  13
  -3   6  -7 4032.82 444.168  13
   3   6   7 4416.25 461.858  10
  -3   7   8 611.003 164.093   2
  -3   7   8 579.190 163.383  12
  -3   7   8 883.858 217.521   9
  -3   7   7 4901.93 504.329  12
  -3   7   7 4701.69 526.840   9
  -3   7   7 4603.41 472.453   2
  -3   7   6 2356.63 384.189  12
  -3   7   6 2356.27 391.193   9
  -3   7   5 1970.60 372.105  12
  -3   7   5 1574.44 337.986   9
  -3   7   4 2552.99 421.776  12
  -3   7   4 2724.84 419.389   9
  -3   7   3 3100.44 475.093  12
  -3   7   3 3957.82 499.234   9
  -3   7   2 127.092 156.759   8
  -3   7   2 3.57754 132.635  12
  -3   7   2 187.147 195.782  21
  -3   7   2 294.505 143.507   9
  -3   7   1 12069.9 881.801  12
  -3   7   1 11571.3 946.220  21
  -3   7   1 11629.0 926.928   8
  -3   7   0 1564.85 295.762  12
  -3   7   0 1542.50 337.686  21
  -3   7   0 1501.62 320.297   8
  -3   7  -1 1061.04 284.451  21
  -3   7  -1 631.239 200.264   8
  -3   7  -2 2197.29 376.028  13
  -3   7  -2 2093.07 378.338  21
  -3   7  -2 2333.35 367.615   8
  -3   7  -3 8589.72 744.610  13
  -3   7  -4 8650.02 755.954  13
  -3   7  -5 723.209 221.035  13
  -3   7  -6 951.301 231.701  13
   3   7   6 503.687 178.679  10
  -3   8   7 1934.29 300.569   8
  -3   8   7 2274.09 310.141  12
  -3   8   7 2309.90 336.290   9
  -3   8   6 1056.59 231.977  12
  -3   8   6 879.405 226.258   9
  -3   8   5 669.461 224.112  12
  -3   8   5 873.054 246.065  21
  -3   8   5 933.833 240.475   9
  -3   8   4 4714.09 560.731  12
  -3   8   4 4641.12 551.151  21
  -3   8   4 4922.64 553.616   9
  -3   8   3 133.821 149.467   8
  -3   8   3 326.430 195.423  12
  -3   8   3 218.356 200.552  21
  -3   8   3 492.959 185.261   9
  -3   8   2 6698.67 644.440  12
  -3   8   2 5871.96 659.791  21
  -3   8   2 6451.40 666.045   8
  -3   8   1 2799.99 373.906  12
  -3   8   1 2356.99 409.753  21
  -3   8   1 2550.58 408.417   8
  -3   8   0 3463.28 484.749  21
  -3   8   0 2951.18 412.020   8
  -3   8  -1 2776.87 422.879  21
  -3   8  -1 2050.42 335.192   8
  -3   8  -2 2513.94 377.694  13
  -3   8  -2 1678.00 318.435  21
  -3   8  -3 3988.71 464.933  13
  -3   8  -4 994.046 241.777  13
  -3   8  -5 3238.53 382.610  13
   3   8   5 3294.92 390.612  10
  -3   9   5 2080.79 327.411   8
  -3   9   5 1749.11 280.031  12
  -3   9   5 1608.48 268.351  21
  -3   9   5 1493.18 251.766   9
  -3   9   4 1727.38 306.929   8
  -3   9   4 1932.96 315.430  12
  -3   9   4 1432.96 272.869  21
  -3   9   4 1604.15 283.212   9
  -3   9   3 1326.34 267.974  12
  -3   9   3 1393.51 294.957  21
  -3   9   3 1125.88 276.618   8
  -3   9   2 2130.93 358.469  21
  -3   9   2 1570.46 295.138   8
  -3   9   1 2285.51 377.019  21
  -3   9   1 1544.65 281.726   8
  -3   9   0 501.692 201.520  21
  -3   9   0 675.921 196.204   8
  -3   9  -1 192.336 158.572  13
  -3   9  -1 212.761 131.178  21
  -3   9  -2 1776.26 288.636  13
  -3   9  -3 3727.47 404.748  13
   4  -8  -5 1005.21 239.299  20
   4  -8  -4 116.290 107.372  20
   4  -8  -3 278.752 137.934  20
  -4  -8   3 160.562 91.8348  15
   4  -8  -2 3770.25 449.557  20
  -4  -8   2 3698.57 374.940  15
  -4  -8   1 3328.40 362.069  15
  -4  -8   0 1194.21 218.545  15
  -4  -8  -1 875.628 196.766  15
   4  -7  -7 783.023 192.549  20
   4  -7  -6 4805.88 522.602  20
   4  -7  -5 12143.8 906.083  20
   4  -7  -4 4280.01 513.447  20
   4  -7  -3 910.420 238.040  20
   4  -7  -2 4767.29 555.290  20
   4  -7  -1 8994.88 762.653  20
  -4  -7   1 8104.94 646.685  15
  -4  -7   0 4861.46 490.868  15
  -4  -7  -1 2075.21 315.622  15
  -4  -7  -2 1799.61 287.000  15
  -4  -7  -3 527.847 171.732  16
  -4  -7  -3 858.551 202.381  15
  -4  -7  -4 1262.51 217.532  16
   4  -6  -8 181.129 134.733  20
   4  -6  -8 74.1844 90.5075  14
   4  -6  -7 1966.43 354.244  20
   4  -6  -7 2571.98 376.337  14
   4  -6  -6 2591.28 410.681  20
   4  -6  -6 2771.93 401.954  14
   4  -6  -5 2353.85 387.103  20
   4  -6  -5 2134.89 352.923  14
   4  -6  -4 7328.81 705.391  20
   4  -6  -3 6771.30 687.083  20
   4  -6  -2 15302.9 1019.98   7
   4  -6  -2 15265.8 1085.58  20
   4  -6  -1 12491.4 910.894   7
   4  -6  -1 14166.3 1035.39  20
   4  -6   0 9153.30 753.096   7
   4  -6   0 9225.61 821.203  20
   4  -6   1 11091.6 842.481   7
  -4  -6  -1 9835.38 750.127  15
   4  -6   2 4412.64 511.434   7
  -4  -6  -2 3872.21 433.415  16
  -4  -6  -2 4867.56 504.299  15
  -4  -6  -3 12065.8 822.149  16
  -4  -6  -3 13230.3 857.787  15
  -4  -6  -4 1698.42 289.974  16
  -4  -6  -5 1017.91 221.627  16
   4  -5  -9 592.161 166.678  14
   4  -5  -8 458.109 194.712  20
   4  -5  -8 516.922 186.413  14
   4  -5  -7 1639.67 335.394  20
   4  -5  -7 2258.89 376.055  14
   4  -5  -6 1209.97 282.552  20
   4  -5  -6 1304.12 287.325  14
   4  -5  -5 36604.4 1867.82  20
   4  -5  -5 34004.2 1829.64  14
   4  -5  -4 24090.0 1443.87  20
   4  -5  -4 24621.2 1430.01  14
   4  -5  -3 27301.9 1567.00  20
   4  -5  -2 4266.16 544.179  20
   4  -5  -1 49201.7 2277.70   7
   4  -5  -1 48102.5 2348.84  20
   4  -5   0 17053.5 1136.49   7
   4  -5   0 17492.4 1202.46  20
   4  -5   1 9778.40 809.746   7
  -4  -5  -1 7832.62 660.811  15
   4  -5   2 4002.54 524.522   7
  -4  -5  -2 4422.64 470.074  16
  -4  -5  -2 4404.06 478.007  15
   4  -5   3 7095.81 714.770   7
  -4  -5  -3 6794.76 605.121  16
  -4  -5  -3 7181.45 617.989  15
   4  -5   4 2747.35 437.287   7
  -4  -5  -4 3503.35 421.505  16
  -4  -5  -4 2774.54 364.736  15
  -4  -5  -5 639.057 178.856  16
  -4  -5  -6 1571.06 252.742  16
   4  -4  -9 739.014 220.240  14
   4  -4  -8 3118.07 430.163  20
   4  -4  -8 2309.13 394.378  14
   4  -4  -7 738.018 218.423  20
   4  -4  -7 717.549 232.089  14
   4  -4  -6 18867.8 1211.89  20
   4  -4  -6 17648.4 1221.95  14
   4  -4  -5 1225.06 267.372  20
   4  -4  -5 1486.47 328.647  14
   4  -4  -4 6469.15 651.707  20
   4  -4  -4 6835.49 687.149  14
   4  -4  -3 5836.54 632.485  20
   4  -4  -3 6159.04 640.283  14
   4  -4  -2 4850.62 560.307  20
   4  -4  -1 5893.91 626.232   7
   4  -4  -1 7061.89 686.666  20
   4  -4   0 11904.2 927.205   7
   4  -4   0 11858.0 938.517  20
   4  -4   1 23287.5 1395.75   7
  -4  -4  -1 21652.3 1234.76  19
   4  -4   2 6289.03 686.183   7
  -4  -4  -2 5218.82 554.811  19
  -4  -4  -2 6556.08 590.845  15
   4  -4   3 14571.9 1103.78   7
  -4  -4  -3 14210.6 973.793  19
  -4  -4  -3 14773.2 942.198  15
  -4  -4  -4 6395.07 577.034  13
   4  -4   4 6279.07 704.146   7
  -4  -4  -4 6378.14 610.689  19
  -4  -4  -4 7268.05 604.982  15
  -4  -4  -5 12524.4 861.753  13
  -4  -4  -5 15695.2 960.436  19
  -4  -4  -6 764.478 193.089  13
  -4  -4  -7 1805.90 270.338  16
   4  -3 -10 1196.66 260.060  14
   4  -3  -9 1898.61 357.179  14
   4  -3  -8 7188.12 739.247  14
  -4  -3   7 13633.1 869.396   3
   4  -3  -7 11954.7 923.955  20
   4  -3  -7 14033.3 1060.08  14
  -4  -3   6 15302.6 957.951   3
   4  -3  -6 15029.0 1038.45  20
   4  -3  -6 13560.6 1061.27  14
  -4  -3   5 4914.25 495.234   3
   4  -3  -5 4836.17 539.864  20
   4  -3  -5 4045.94 542.748  14
  -4  -3   4 5906.41 551.927   3
   4  -3  -4 5283.19 566.846  20
   4  -3  -4 5960.54 630.602  14
  -4  -3   3 136568. 4962.44   3
  -4  -3   3 147603. 7446.61  28
   4  -3  -3 131431. 5068.81  20
   4  -3  -3 138309. 5164.87  14
   4  -3  -2 27837.4 2680.51  27
   4  -3  -2 24513.4 1425.95  20
   4  -3  -2 27355.3 1515.60  14
   4  -3  -1 11889.2 1725.42  27
   4  -3  -1 12521.8 930.586  20
   4  -3   0 21656.4 1291.36   7
   4  -3   0 19395.4 2245.09  27
   4  -3   0 20520.9 1270.49  20
  -4  -3   0 19967.8 1090.83  19
   4  -3   1 36792.7 1862.83   7
  -4  -3  -1 34265.1 1649.16  19
   4  -3   2 25401.9 1512.99   7
  -4  -3  -2 27309.9 1382.72  19
  -4  -3  -2 24094.8 1288.26  15
   4  -3   3 1823.19 390.261   7
  -4  -3  -3 1511.00 302.147  19
  -4  -3  -3 1659.96 290.008  15
  -4  -3  -4 1777.05 326.609  13
   4  -3   4 2090.97 404.589   7
  -4  -3  -4 1821.18 336.600  19
  -4  -3  -4 2465.21 339.252  15
  -4  -3  -5 46.2524 130.603  13
   4  -3   5 102.115 181.144   7
  -4  -3  -5 250.196 182.890  19
  -4  -3  -6 2508.92 345.224  13
  -4  -3  -6 3157.95 380.928  19
  -4  -3  -7 225.612 131.296  13
  -4  -3  -7 84.1584 106.944  19
   4  -2 -10 3928.38 485.952  14
  -4  -2   9 5798.18 561.276   4
   4  -2  -9 5609.80 638.206  14
   4  -2  -8 2548.79 432.823  14
  -4  -2   8 2189.54 359.351   4
   4  -2  -7 4005.26 536.644  14
  -4  -2   7 4962.42 503.765   3
  -4  -2   7 4093.81 491.382   4
  -4  -2   6 3950.05 462.940   3
  -4  -2   6 3334.75 437.683   4
   4  -2  -6 4352.00 555.199  14
  -4  -2   5 6825.57 592.974   3
   4  -2  -5 6872.68 617.345  20
   4  -2  -5 6247.91 656.758  14
   4  -2  -4 662.520 415.686  27
  -4  -2   4 1070.96 242.298   3
   4  -2  -4 1301.44 274.636  20
   4  -2  -4 1404.99 299.648  14
  -4  -2   3 16964.1 993.980   3
   4  -2  -3 19690.3 2122.48  27
   4  -2  -3 17335.0 1054.24  20
  -4  -2   3 15267.8 933.873   5
   4  -2  -3 17502.5 1121.94  14
  -4  -2   2 3787.67 416.635   3
   4  -2  -2 3570.62 876.031  27
   4  -2  -2 4921.51 514.224  20
  -4  -2   2 4694.57 452.060   5
   4  -2  -2 4090.14 503.155  14
  -4  -2   1 6547.18 568.038   3
   4  -2  -1 6827.31 1230.46  27
   4  -2  -1 7371.27 650.868  20
  -4  -2   1 7795.39 618.403   5
   4  -2   0 12373.7 920.928   7
   4  -2   0 11913.6 1632.96  27
  -4  -2   0 13124.7 784.672  19
  -4  -2   0 11883.8 841.531   8
   4  -2   1 31029.3 1613.50   7
  -4  -2  -1 27786.1 1387.70  19
  -4  -2  -1 27657.1 1498.06   8
   4  -2   2 3521.59 493.131   7
  -4  -2  -2 3094.84 395.105  19
  -4  -2  -2 2386.53 382.974   8
  -4  -2  -3 2797.17 376.182  13
   4  -2   3 2684.19 435.452   7
  -4  -2  -3 3268.87 419.402  19
  -4  -2  -4 18480.3 1109.75  13
   4  -2   4 21241.6 1409.72   7
  -4  -2  -4 19650.2 1154.97  19
   4  -2   5 2197.84 450.685   7
  -4  -2  -5 1961.38 329.336  13
  -4  -2  -5 2641.59 383.363  19
  -4  -2  -6 1303.49 257.762  13
  -4  -2  -6 1466.66 268.207  19
  -4  -2  -7 230.763 119.942  13
  -4  -2  -7 363.846 136.980  19
  -4  -1  10 116.139 112.322   4
   4  -1 -10 194.896 146.665  14
  -4  -1   9 22676.6 1276.98   4
   4  -1  -9 21156.6 1360.87  14
  -4  -1   8 11590.0 798.725   3
  -4  -1   8 8921.73 766.277   4
   4  -1  -8 10194.2 899.379  14
  -4  -1   7 12716.9 871.873   3
  -4  -1   7 11019.8 863.596   4
   4  -1  -7 13057.7 1005.89  14
  -4  -1   6 6319.81 595.781   3
  -4  -1   6 7563.64 661.947   4
   4  -1  -6 8322.92 759.723  14
  -4  -1   5 14575.4 921.950   3
   4  -1  -5 12024.1 1747.70  27
  -4  -1   5 13405.4 904.087   4
   4  -1  -5 13102.3 966.123  14
  -4  -1   4 49261.7 2099.57   3
   4  -1  -4 43549.6 3372.96  27
  -4  -1   4 48069.2 2038.51   5
   4  -1  -4 46790.4 2200.95  14
  -4  -1   3 19133.9 1069.94   3
  -4  -1   3 19107.9 1045.37   5
   4  -1  -3 18649.7 1161.58  14
  -4  -1   2 8324.33 637.249   3
   4  -1  -2 8860.86 1325.11  27
   4  -1  -2 9146.20 688.696  20
  -4  -1   2 9832.49 680.374   5
   4  -1  -2 9036.55 746.788  14
  -4  -1   1 2000.75 280.972   3
   4  -1  -1 2372.30 329.753  20
  -4  -1   1 2156.68 310.037   5
  -4  -1   1 1742.24 276.331   8
   4  -1   0 8067.74 699.417   7
  -4  -1   0 8306.78 641.842   5
  -4  -1   0 6956.26 607.202   8
   4  -1   1 33922.7 1735.03   7
  -4  -1  -1 35108.6 1647.85   5
  -4  -1  -1 33280.2 1662.95   8
   4  -1   2 11396.2 903.311   7
  -4  -1  -2 11570.4 857.465   8
  -4  -1  -3 18082.1 1051.03  13
   4  -1   3 18781.9 1252.84   7
  -4  -1  -3 18333.5 1184.52   8
   4  -1   4 6008.47 701.609   7
  -4  -1  -4 7632.35 640.997  13
  -4  -1  -5 3973.86 457.577  13
  -4  -1  -6 15538.9 997.625  13
  -4  -1  -6 17743.7 1094.19  19
  -4  -1  -7 547.238 182.375  13
  -4  -1  -7 410.868 136.869  19
  -4   0  10 394.100 163.103   4
   4   0 -10 165.891 115.969  14
  -4   0   9 17720.4 1029.58   3
  -4   0   9 17228.1 1084.10   4
   4   0  -9 16742.7 1152.13  14
   4   0  -8-56.7366 121.999  14
  -4   0   8 130.328 140.951   3
  -4   0   8 147.641 151.425   4
   4   0  -7 3117.73 467.950  14
  -4   0   7 3474.38 428.892   3
  -4   0   7 2588.83 391.595   4
  -4   0   6 256.407 167.689   3
  -4   0   6 153.803 117.248   4
   4   0  -6 332.570 161.104  14
  -4   0   5 12408.3 855.789   3
  -4   0   5 12119.8 841.499   4
   4   0  -5 12251.1 903.293  14
  -4   0   4 990.741 215.294   3
  -4   0   4 1606.30 271.516   4
   4   0  -4 1665.42 311.740  14
  -4   0   3 1416.30 255.993   3
   4   0  -3 1160.53 248.546  14
  -4   0   2 75.0956 98.5403   3
  -4   0   2 69.8068 103.311   5
  -4   0   2 119.315 107.698   8
  -4   0   1 18757.0 1017.31   3
  -4   0   1 18577.2 1042.23   5
  -4   0   1 18724.6 1032.14   8
   4   0   0 215.796 122.093   7
  -4   0   0-15.8055 92.6028   3
  -4   0   0-74.9733 121.049   5
  -4   0   0 63.8417 89.9459   8
   4   0   1-7.95669 98.2295   7
  -4   0  -1 31.3072 86.4627   5
  -4   0  -1 74.5256 102.221   8
   4   0   2 15043.4 1031.85   7
  -4   0  -2 13870.7 954.138   8
   4   0   3 1617.02 341.942   7
  -4   0  -3 1130.08 252.643  13
  -4   0  -3 1251.06 305.630   8
   4   0   4 134.819 197.796   7
  -4   0  -4 7.96216 128.839  13
  -4   0  -4 58.9668 130.065   8
  -4   0  -5 14176.8 949.437  13
  -4   0  -6 1058.32 238.394  13
  -4   0  -7 207.776 111.380  13
  -4   0  -7 801.638 214.805  19
  -4   0  -8 906.322 201.552  13
  -4   1  10 59.9756 78.0460   3
  -4   1  10 161.774 126.077   4
  -4   1   9 24545.9 1302.55   3
  -4   1   9 23780.6 1334.50   4
  -4   1   8 10574.8 816.012   3
  -4   1   8 11528.0 851.353   4
  -4   1   7 12790.6 905.220   3
  -4   1   7 12469.5 888.038   2
  -4   1   7 10662.3 841.597   4
  -4   1   6 6523.13 630.334   3
  -4   1   6 7787.89 655.314   2
  -4   1   6 6062.67 590.097   4
  -4   1   5 14352.4 873.803  12
  -4   1   5 12927.5 894.109   3
  -4   1   5 12664.9 849.747   4
   4   1  -5 12456.4 889.629  14
  -4   1   4 46013.3 2076.25   3
  -4   1   4 47084.2 2052.12  12
  -4   1   4 47647.6 2017.23   4
   4   1  -4 46648.7 2103.52  14
  -4   1   3 18934.4 1071.09   3
  -4   1   3 19205.1 1062.63  12
  -4   1   3 17449.3 991.541   8
   4   1  -3 18087.9 1065.73  14
  -4   1   2 9543.51 682.233   3
  -4   1   2 10174.0 701.498   8
   4   1  -1 2599.47 346.859   7
  -4   1   1 2303.44 299.625   3
  -4   1   1 3061.35 372.307   8
   4   1   0 7782.53 641.127   7
  -4   1   0 7692.94 620.233   5
  -4   1   0 8379.73 645.059   8
   4   1   1 32297.8 1653.12   7
  -4   1  -1 33303.2 1597.58   5
  -4   1  -1 35371.7 1663.00   8
   4   1   2 11040.0 861.466   7
  -4   1  -2 12873.1 808.736  13
  -4   1  -2 11070.5 794.765   5
  -4   1  -2 11169.6 836.530   8
   4   1   3 18071.2 1220.87   7
  -4   1  -3 19602.9 1114.17  13
  -4   1  -3 18325.9 1170.70   8
   4   1   4 6536.86 708.446   7
  -4   1  -4 7613.92 659.741  13
  -4   1  -4 7590.90 711.858   8
  -4   1  -5 3922.91 465.044  13
  -4   1  -5 3387.61 469.201   8
  -4   1  -6 16512.0 1044.78  13
  -4   1  -7 899.709 229.228  13
  -4   2  10 4020.66 417.854   3
  -4   2  10 3771.87 410.827   4
  -4   2   9 5908.07 563.752   3
  -4   2   9 6857.84 593.970   2
  -4   2   9 5244.12 533.673   4
  -4   2   8 2708.38 391.077   4
  -4   2   8 3377.29 431.952   2
  -4   2   8 3294.93 442.519   3
  -4   2   7 4761.21 516.930   2
  -4   2   7 4015.98 470.552   4
  -4   2   6 4952.91 494.155  12
  -4   2   6 4366.49 501.793   2
  -4   2   6 3974.03 460.302   4
  -4   2   5 6467.29 582.888  12
  -4   2   5 6191.53 585.315   2
  -4   2   4 1275.71 263.471  12
  -4   2   4 657.712 217.994   3
  -4   2   3 15833.9 985.211  12
  -4   2   3 16443.2 984.346   3
  -4   2   3 16662.0 989.694   8
  -4   2   2 3662.75 396.083   3
  -4   2   2 4283.70 459.218  12
  -4   2   2 4360.13 464.197   8
  -4   2   1 7694.50 568.954   3
  -4   2   1 6720.67 585.593  12
  -4   2   1 6711.09 594.450   8
  -4   2   0 11254.6 1579.89   1
  -4   2   0 13262.8 855.948   5
  -4   2   0 12342.3 852.221   8
  -4   2  -1 28330.2 1450.49   5
  -4   2  -1 30912.6 1545.47   8
  -4   2  -1 32541.1 2868.59   1
  -4   2  -2 2633.51 353.853  13
  -4   2  -2 2199.33 323.137   5
  -4   2  -2 2562.59 390.068   8
  -4   2  -3 3256.84 413.878  13
  -4   2  -3 2565.04 395.619   8
  -4   2  -4 20685.3 1213.23  13
  -4   2  -4 19838.2 1249.61   8
  -4   2  -5 3025.35 415.323  13
  -4   2  -5 2753.27 430.618   8
  -4   2  -6 1004.33 249.336  13
  -4   2  -7 174.644 143.047  13
  -4   3  10 1159.81 221.385   3
  -4   3  10 1031.49 198.929   4
  -4   3   9 1428.12 264.812   4
  -4   3   9 1340.65 281.477   2
  -4   3   9 1535.78 277.588   3
  -4   3   8 7573.27 659.608   2
  -4   3   8 6930.34 611.150   4
  -4   3   7 13943.0 983.862   2
  -4   3   7 14614.1 995.147   9
  -4   3   6 17628.1 1044.02  12
  -4   3   6 16651.8 1078.00   9
  -4   3   5 4570.58 513.405  12
  -4   3   5 5427.17 542.441   2
  -4   3   5 5514.29 578.761   9
  -4   3   4 6441.96 604.962  12
  -4   3   4 6517.33 582.843   2
  -4   3   4 6348.61 590.838   8
  -4   3   3 142462. 5195.77  12
  -4   3   3 134314. 5107.16   3
  -4   3   3 141122. 5106.82  21
  -4   3   3 141749. 5179.98   8
  -4   3   2 26210.9 1295.51   3
  -4   3   2 23594.8 1328.05  12
  -4   3   2 24510.6 1336.81  21
  -4   3   2 25374.6 1367.85   8
  -4   3   1 12715.7 870.500  12
  -4   3   1 11964.4 1669.08   1
  -4   3   1 13373.0 918.773   8
  -4   3   0 21924.0 1195.22  12
  -4   3   0 19721.6 1199.29   8
  -4   3   0 20297.2 2260.40   1
  -4   3  -1 35052.9 1641.61  13
  -4   3  -1 35578.3 1663.59   5
  -4   3  -1 32861.2 1720.14   8
  -4   3  -2 22386.5 1261.45  13
  -4   3  -2 23373.2 1339.12   8
  -4   3  -3 1679.99 319.300  13
  -4   3  -3 1970.11 345.628   8
  -4   3  -4 2566.94 393.395  13
  -4   3  -4 2677.76 411.581   8
  -4   3  -5 286.563 182.262  13
  -4   3  -5 221.261 141.379   8
  -4   3  -6 3547.24 439.179  13
  -4   3  -7 198.228 146.354  13
  -4   4   9 978.609 231.601   2
  -4   4   8 2645.10 377.403   2
  -4   4   8 3332.38 420.784   9
  -4   4   7 718.368 231.739   2
  -4   4   7 645.706 188.104  12
  -4   4   7 710.316 230.772   9
  -4   4   6 19849.2 1152.78  12
  -4   4   6 17618.9 1121.03   2
  -4   4   6 16549.0 1137.38   9
  -4   4   5 1377.15 272.430   2
  -4   4   5 1488.95 322.182  12
  -4   4   5 1615.03 344.987   9
  -4   4   5 1203.67 289.685   8
  -4   4   4 6157.18 630.348  12
  -4   4   4 6852.26 590.979   2
  -4   4   4 6248.46 639.093   9
  -4   4   4 5781.22 608.940   8
  -4   4   3 5612.07 589.264  12
  -4   4   3 5202.20 550.448  21
  -4   4   3 5690.74 600.828   8
  -4   4   2 4519.43 508.685  12
  -4   4   2 4761.81 531.956  21
  -4   4   2 4577.97 529.765   8
  -4   4   1 5413.56 556.426  12
  -4   4   1 6740.99 635.437  21
  -4   4   1 5506.39 582.217   8
  -4   4   0 10136.5 782.681  12
  -4   4   0 11284.4 867.131   8
  -4   4  -1 22966.3 1257.00  13
  -4   4  -1 21506.6 1307.73   8
  -4   4  -2 5947.42 595.693  13
  -4   4  -2 6939.55 663.083   8
  -4   4  -3 13883.4 993.329  13
  -4   4  -3 15281.0 1036.18   8
  -4   4  -4 7928.66 708.697  13
  -4   4  -4 7023.24 663.649   8
  -4   4  -5 17497.6 1112.16  13
  -4   4  -6 769.893 208.770  13
  -4   4  -7 2123.91 300.537  13
  -4   5   9 904.374 199.496   2
  -4   5   8 388.000 166.131   2
  -4   5   8 269.718 146.188   9
  -4   5   7 2538.61 368.737   2
  -4   5   7 2257.89 328.884  12
  -4   5   7 2934.55 415.233   9
  -4   5   6 1207.59 268.355   2
  -4   5   6 1499.38 289.544  12
  -4   5   6 1261.60 305.088   9
  -4   5   6 666.511 195.685   8
  -4   5   5 37255.9 1850.03  12
  -4   5   5 37904.1 1765.76   2
  -4   5   5 37261.8 1891.21   9
  -4   5   5 32785.9 1796.45   8
  -4   5   4 23321.0 1388.36  12
  -4   5   4 24884.1 1364.44  21
  -4   5   4 23855.5 1410.27   9
  -4   5   4 22834.6 1393.20   8
  -4   5   3 26113.2 1501.32  12
  -4   5   3 27275.6 1508.32  21
  -4   5   3 27397.6 1540.89   8
  -4   5   2 3866.02 499.907  12
  -4   5   2 4059.62 513.353  21
  -4   5   2 4190.72 532.944   8
  -4   5   1 47509.3 2230.49  12
  -4   5   1 51750.0 2347.78  21
  -4   5   1 48832.4 2313.83   8
  -4   5   0 18993.6 1095.54  13
  -4   5   0 16549.1 1073.25  12
  -4   5   0 19371.4 1225.57  21
  -4   5   0 17010.9 1164.34   8
  -4   5  -1 10733.9 798.452  13
  -4   5  -1 9420.04 809.778   8
  -4   5  -2 4307.91 499.220  13
  -4   5  -2 3824.05 488.792   8
  -4   5  -3 7256.01 676.502  13
  -4   5  -3 7802.94 692.342   8
  -4   5  -4 3453.57 462.482  13
  -4   5  -4 4161.07 474.266   8
  -4   5  -5 1796.14 315.383  13
  -4   5  -6 1810.48 294.268  13
   4   5   6 1481.82 268.837  10
  -4   6   8 186.133 115.976   2
  -4   6   7 2383.06 344.054   2
  -4   6   7 2049.88 316.985  12
  -4   6   7 2469.76 382.339   9
  -4   6   6 2107.61 324.144   2
  -4   6   6 2476.52 370.090  12
  -4   6   6 2436.05 391.464   9
  -4   6   6 2492.91 377.948   8
  -4   6   5 2447.73 390.309  12
  -4   6   5 1578.55 320.250   9
  -4   6   5 1445.12 326.872   8
  -4   6   4 5743.11 621.039  12
  -4   6   4 6203.15 615.863  21
  -4   6   4 6630.81 659.867   9
  -4   6   4 6031.14 655.101   8
  -4   6   3 8336.84 745.558  12
  -4   6   3 6821.12 679.894  21
  -4   6   3 7615.28 741.798   8
  -4   6   2 14876.8 1052.83  12
  -4   6   2 17304.3 1151.31  21
  -4   6   2 16651.6 1143.21   8
  -4   6   1 15062.9 991.744  12
  -4   6   1 14229.9 1044.53  21
  -4   6   1 13315.0 1002.63   8
  -4   6   0 9103.23 721.006  13
  -4   6   0 9066.70 716.266  12
  -4   6   0 8225.10 777.922  21
  -4   6   0 8435.52 759.183   8
  -4   6  -1 10320.6 800.413  13
  -4   6  -1 11683.8 882.024   8
  -4   6  -2 6000.91 587.055  13
  -4   6  -2 4351.69 514.960   8
  -4   6  -3 13900.8 945.807  13
  -4   6  -3 12958.0 898.032   8
  -4   6  -4 2683.97 380.073  13
  -4   6  -5 963.709 228.256  13
  -4   7   7 1196.67 221.911  12
  -4   7   6 4759.99 484.218  12
  -4   7   6 5083.10 516.911   9
  -4   7   6 3659.40 442.661   8
  -4   7   5 12919.9 886.737  12
  -4   7   5 10169.7 815.253   9
  -4   7   5 10612.0 845.389   8
  -4   7   4 4443.84 519.741  12
  -4   7   4 3877.53 482.727  21
  -4   7   4 5354.93 617.660   8
  -4   7   3 482.449 185.088  12
  -4   7   3 952.574 261.385  21
  -4   7   3 813.396 248.079   8
  -4   7   2 4359.57 494.716  12
  -4   7   2 5244.70 587.846  21
  -4   7   2 4844.62 560.673   8
  -4   7   1 9009.18 718.799  12
  -4   7   1 10441.0 842.058  21
  -4   7   1 9416.86 796.264   8
  -4   7   0 5417.20 538.868  13
  -4   7   0 5703.93 604.117  21
  -4   7   0 5211.44 557.152   8
  -4   7  -1 2653.99 377.807  13
  -4   7  -1 2720.96 388.877   8
  -4   7  -2 2758.61 384.148  13
  -4   7  -2 1910.46 306.420   8
  -4   7  -3 893.370 232.726  13
  -4   7  -4 2545.95 335.781  13
  -4   8   5 659.538 182.993  12
  -4   8   5 540.995 184.162   8
  -4   8   4-19.3589 98.1291  12
  -4   8   4 321.280 150.815  21
  -4   8   4 451.690 159.343   8
  -4   8   3 159.784 130.254  12
  -4   8   3-64.3745 124.358  21
  -4   8   3 274.285 174.810   8
  -4   8   2 3916.42 432.922  12
  -4   8   2 4037.02 492.481  21
  -4   8   2 3890.55 467.078   8
  -4   8   1 3759.41 468.455  21
  -4   8   1 3184.00 409.573   8
  -4   8   0 1717.58 277.811  13
  -4   8   0 1515.02 269.339   8
  -4   8  -1 1365.42 247.750  13
  -4   8  -1 866.812 207.474   8
  -4   8  -2 3866.66 402.022  13
  -5  -7   3 1447.68 296.686  15
  -5  -7   2 689.921 157.073  15
  -5  -7   1 364.787 113.026  15
  -5  -7   0 611.128 153.802  15
   5  -6  -5 4211.76 447.422   7
   5  -6  -5 4674.02 491.041  20
   5  -6  -4 1403.50 265.650   7
   5  -6  -4 1513.01 290.863  20
   5  -6  -3-25.3213 88.2222   7
   5  -6  -3 178.618 120.804  20
   5  -6  -2 656.136 193.935   7
   5  -6  -1 1257.63 246.634   7
  -5  -6   1 815.671 195.536  15
   5  -6   0 4140.61 456.186   7
  -5  -6   0 2993.61 358.502  15
   5  -6   1 2008.80 315.367   7
  -5  -6  -1 2421.10 310.515  15
  -5  -6  -2-9.73802 88.9834  15
   5  -5  -6 2769.88 383.344  20
   5  -5  -5 741.797 215.356  20
   5  -5  -4 1490.13 295.935  20
   5  -5  -3 2121.20 353.298   7
   5  -5  -3 2335.62 369.435  20
   5  -5  -2 2881.16 418.148   7
   5  -5  -2 2737.51 404.409  20
   5  -5  -1 7962.19 720.632   7
   5  -5   0 1277.57 290.798   7
  -5  -5   0 777.521 199.756  15
   5  -5   1 3811.26 498.570   7
  -5  -5  -1 2677.34 353.117  15
   5  -5   2 105.678 157.165   7
  -5  -5  -2 60.4133 105.604  15
   5  -5   3 1053.51 247.135   7
  -5  -5  -3 1215.29 214.744  15
   5  -4  -8 2931.76 383.306  14
   5  -4  -7 196.072 118.550  14
   5  -4  -6 2068.87 335.922  20
   5  -4  -6 2986.15 433.300  14
   5  -4  -5 1047.20 255.428  20
   5  -4  -4 3324.53 445.348  20
   5  -4  -3 3208.03 455.634   7
   5  -4  -3 3388.36 459.287  20
   5  -4  -2 1584.86 348.639   7
   5  -4  -2 1600.49 312.166  20
   5  -4  -1 308.600 164.589   7
   5  -4   0 6733.88 716.164   7
   5  -4   1 2203.89 411.787   7
  -5  -4  -1 2183.63 316.067  15
   5  -4   2 654.493 262.783   7
  -5  -4  -2 467.905 157.243  15
   5  -4   3 281.834 206.579   7
  -5  -4  -3 197.149 129.831  15
   5  -3  -8 1169.62 265.363  14
   5  -3  -7 1350.44 309.413  14
   5  -3  -6 9469.36 812.738  14
   5  -3  -5 17201.4 1169.49  14
   5  -3  -4 3146.42 437.395  20
   5  -3  -3 16049.5 1076.07  20
   5  -3  -2 15447.8 1112.49   7
   5  -3  -1 34611.7 1871.49   7
   5  -3   0 1633.68 372.350   7
   5  -3   1 7041.30 741.956   7
  -5  -3  -1 7236.30 607.456  19
  -5  -3  -1 7538.55 610.245  15
   5  -3   2 833.586 271.199   7
  -5  -3  -2 404.059 149.690  19
   5  -3   3 876.766 274.199   7
  -5  -3  -3 496.743 170.761  19
   5  -3   4 259.731 173.448   7
  -5  -3  -4 337.307 144.615  19
   5  -2  -9 831.635 218.747  14
  -5  -2   8 2219.63 298.891   3
   5  -2  -8 1666.41 325.130  14
  -5  -2   7 273.476 136.878   3
   5  -2  -7 255.994 172.525  14
  -5  -2   6 4586.22 497.152   3
   5  -2  -6 4705.27 563.318  14
  -5  -2   5 4496.47 503.725   3
   5  -2  -5 4339.45 540.462  14
  -5  -2   4 14352.7 946.206   3
  -5  -2   4 12423.2 861.140   5
  -5  -2   3 586.071 208.134   3
  -5  -2   3 666.234 204.875   5
   5  -2  -2 4730.99 574.120   7
   5  -2  -1 681.384 229.607   7
   5  -2   0 1586.67 348.280   7
   5  -2   1 2304.51 427.077   7
  -5  -2  -1 2496.01 337.636  19
   5  -2   2 4029.52 559.907   7
  -5  -2  -2 3511.04 420.647  19
   5  -2   3 1682.14 394.616   7
  -5  -2  -3 1787.03 303.200  19
   5  -2   4 713.180 270.977   7
  -5  -2  -4 517.507 178.508  19
  -5  -2  -5 2031.09 294.670  19
  -5  -1   9 495.160 159.363   3
   5  -1  -9 249.271 151.401  14
  -5  -1   8 825.120 187.191   3
   5  -1  -8 869.791 252.772  14
  -5  -1   7 13584.2 913.921   3
   5  -1  -7 14442.1 1027.64  14
  -5  -1   6 36986.5 1816.91   3
   5  -1  -6 39160.7 1960.49  14
  -5  -1   5 7817.81 684.387   3
  -5  -1   5 7373.12 614.017   5
   5  -1  -5 7216.96 705.949  14
  -5  -1   4 1997.61 325.931   3
  -5  -1   4 2616.07 362.807   5
  -5  -1   3 19807.8 1177.15   3
  -5  -1   3 19883.1 1172.01   5
  -5  -1   2 5340.62 545.021   3
   5  -1  -2 5947.91 637.451   7
  -5  -1   2 6015.87 590.041   5
  -5  -1   1 17686.4 1112.24   5
  -5  -1   1 15720.0 1057.22   8
   5  -1   0 8468.60 796.397   7
  -5  -1   0 9745.19 783.614   8
   5  -1   1 439.438 228.435   7
  -5  -1  -1 583.262 174.360  19
  -5  -1  -1 414.649 177.782   8
   5  -1   2 6207.21 686.276   7
  -5  -1  -2 4893.03 502.796  19
  -5  -1  -2 5240.19 582.898   8
   5  -1   3 1073.42 318.399   7
  -5  -1  -3 818.782 221.676  19
   5  -1   4 110.894 164.463   7
  -5  -1  -4 54.7059 129.022  19
  -5  -1  -5 664.102 177.493  19
  -5   0   9 561.184 151.850   3
  -5   0   8 8.20240 85.5138   3
  -5   0   7 357.027 145.477   3
   5   0  -7 344.549 175.442  14
  -5   0   6 144.260 131.483   3
  -5   0   6 166.359 132.862   5
   5   0  -6 99.3456 139.721  14
  -5   0   5 5115.30 552.826   3
  -5   0   5 5381.42 538.615   5
   5   0  -5 6508.91 634.502  14
  -5   0   4 1321.74 288.459   3
  -5   0   4 1166.27 262.205   5
  -5   0   3 8320.87 703.179   3
  -5   0   3 8789.87 727.951   5
   5   0  -2 147.281 165.224   7
  -5   0   2-40.3410 116.586   3
  -5   0   2-144.578 159.331   5
  -5   0   2-33.6436 99.2963   8
   5   0  -1 7.56200 110.376   7
  -5   0   1-32.1267 97.5718   3
  -5   0   1 15.7171 131.915   5
  -5   0   1 96.1951 91.4192   8
   5   0   0-17.3229 110.105   7
  -5   0   0 107.158 142.565   5
  -5   0   0 133.468 148.036   8
   5   0   1 425.772 198.172   7
  -5   0  -1 523.465 178.375   8
   5   0   2 1729.39 367.417   7
  -5   0  -2 2290.79 391.079   8
   5   0   3 9271.11 855.192   7
  -5   0  -3 8263.32 758.219   8
  -5   0  -4 5248.76 506.249  19
  -5   0  -5 1265.83 228.460  19
  -5   1   9 346.657 130.991   3
  -5   1   8 956.182 219.424   3
  -5   1   7 15068.3 985.621   3
  -5   1   6 35846.7 1800.99   3
  -5   1   6 37572.4 1766.17   5
  -5   1   5 7213.68 657.944   3
  -5   1   5 7259.14 648.555   5
  -5   1   4 2677.73 389.444   3
  -5   1   4 2244.83 369.118   5
  -5   1   3 19600.7 1175.66   3
  -5   1   3 20430.2 1210.88   5
  -5   1   2 6072.64 570.286   3
  -5   1   2 6433.64 611.601   5
  -5   1   2 5809.40 569.675   8
  -5   1   1 17974.0 1055.56   3
  -5   1   1 17079.7 1108.49   5
  -5   1   1 18155.6 1117.86   8
   5   1   0 9787.29 803.395   7
  -5   1   0 9497.54 779.324   5
  -5   1   0 10399.0 822.368   8
   5   1   1 477.166 213.726   7
  -5   1  -1 440.618 192.992   5
  -5   1  -1 546.955 238.874   8
   5   1   2 6382.44 662.524   7
  -5   1  -2 5798.01 634.594   8
   5   1   3 743.625 249.142   7
  -5   1  -3 1003.02 276.208   8
  -5   1  -4 93.9684 130.042   8
  -5   1  -5 288.434 129.928  13
  -5   2   9 1113.26 208.868   3
  -5   2   8 2179.34 326.399   3
  -5   2   7 162.193 99.5105   3
  -5   2   6 4574.20 523.699   3
  -5   2   5 4769.05 528.340   3
  -5   2   4 14476.8 972.824   3
  -5   2   3 666.147 182.875   3
  -5   2   3 641.857 239.498   5
  -5   2   3 1128.98 249.240   8
  -5   2   2 4502.76 479.899   3
  -5   2   2 4044.56 511.782   5
  -5   2   2 5164.79 540.546   8
  -5   2   1 997.280 249.453   5
  -5   2   1 1445.91 308.529   8
  -5   2   0 1649.41 309.302   5
  -5   2   0 2088.36 374.232   8
  -5   2  -1 2571.50 378.331   5
  -5   2  -1 2757.60 422.117   8
  -5   2  -2 3625.01 486.577   8
  -5   2  -3 2380.76 395.879   8
  -5   2  -4 812.779 181.071  13
  -5   2  -4 800.305 222.450   8
  -5   2  -5 1818.80 274.318  13
  -5   3   8 1053.51 242.367   3
  -5   3   7 1954.25 333.036   3
  -5   3   6 8771.79 727.071   3
  -5   3   5 18614.7 1144.30   3
  -5   3   4 2762.73 382.671   3
  -5   3   4 2599.45 359.129   8
  -5   3   3 16688.8 1009.91   3
  -5   3   3 15171.0 1019.54   8
  -5   3   2 14393.8 1009.56   5
  -5   3   2 15589.9 1038.19   8
  -5   3   1 30990.6 1631.63   5
  -5   3   1 32021.1 1673.00   8
  -5   3   0 891.778 242.664   5
  -5   3   0 1076.93 260.692   8
  -5   3  -1 7296.07 638.484   5
  -5   3  -1 7905.38 726.271   8
  -5   3  -2 418.210 186.409   8
  -5   3  -3 260.716 186.692   8
  -5   3  -4 359.872 141.976  13
  -5   3  -4 344.778 161.524   8
  -5   4   8 3232.27 374.865   3
  -5   4   7 247.088 158.707   3
  -5   4   6 2677.36 380.172   3
  -5   4   5 976.117 238.951  12
  -5   4   5 1646.76 304.369   3
  -5   4   4 3046.59 425.106  12
  -5   4   4 3547.50 420.124   3
  -5   4   4 4254.73 477.738   8
  -5   4   3 3371.92 442.014   8
  -5   4   2 1809.14 333.710   8
  -5   4   1 455.293 190.892   5
  -5   4   1 504.909 214.536   8
  -5   4   0 5758.20 559.950   5
  -5   4   0 7227.25 674.978   8
  -5   4  -1 2854.41 422.213   8
  -5   4  -2 870.708 248.247   8
  -5   4  -3 599.997 186.213   8
  -5   4  -4 5512.96 479.550  13
  -5   4  -4 4901.31 495.066   8
  -5   5   7 307.760 147.682   3
  -5   5   6 2447.43 336.174  12
  -5   5   6 2511.35 345.348   3
  -5   5   5 1041.72 246.293  12
  -5   5   5 696.022 188.485   3
  -5   5   5 553.659 165.092   8
  -5   5   4 976.246 238.118  12
  -5   5   4 1594.19 288.781   8
  -5   5   3 1643.84 310.389  12
  -5   5   3 1656.90 317.417   8
  -5   5   2 2511.99 393.785   8
  -5   5   1 7466.06 633.283   5
  -5   5   1 7748.87 691.296   8
  -5   5   0 1649.60 311.122   8
  -5   5  -1 2995.03 411.471   8
  -5   5  -2-84.0648 100.155   8
  -5   5  -3 1545.03 270.111   8
  -5   6   6 716.912 244.922  12
  -5   6   5 3907.05 433.143  12
  -5   6   5 4254.14 436.088   8
  -5   6   4 1654.30 293.408  12
  -5   6   4 1944.82 311.122   8
  -5   6   3-51.9655 90.9275  12
  -5   6   3-100.324 129.495   8
  -5   6   2 461.957 163.396   5
  -5   6   2 858.147 244.097   8
  -5   6   1 1111.13 246.160   8
  -5   6   0 4713.26 496.207   8
  -5   6  -1 2414.04 344.429   8
  -5   6  -2 339.325 157.535   8
  -5   7   3 1775.96 292.161   8
  -5   7   2 1283.42 246.236   8
  -5   7   1 671.483 182.185   8
   6  -4  -4 1468.72 253.693   7
   6  -4  -3 1419.04 262.712   7
   6  -4  -2 3136.76 397.144   7
   6  -4  -1 3807.67 440.434   7
   6  -4   0 1294.06 261.349   7
   6  -3  -5 4087.15 452.547   7
   6  -3  -4 1016.47 232.434   7
   6  -3  -3 4565.51 510.185   7
   6  -3  -2 2445.76 376.877   7
   6  -3  -1 6170.28 616.855   7
   6  -3   0 1821.79 346.772   7
   6  -3   1 4632.64 514.605   7
   6  -2  -6 2154.67 330.172   7
   6  -2  -5 2196.26 339.150   7
   6  -2  -4 17495.6 1092.71   7
   6  -2  -3 10126.6 791.404   7
   6  -2  -2 919.568 239.115   7
   6  -2  -1 6271.32 631.080   7
   6  -2   0 16512.6 1089.41   7
   6  -2   1 874.614 254.376   7
   6  -2   2 1005.39 246.156   7
   6  -1  -6 4434.61 475.201   7
   6  -1  -5 2274.74 354.257   7
   6  -1  -4 1288.96 273.361   7
   6  -1  -3 5323.94 550.036   7
   6  -1  -2 2699.01 397.428   7
   6  -1  -1 656.548 222.760   7
   6  -1   0 3658.42 474.599   7
   6  -1   1 2618.68 403.183   7
   6  -1   2 3653.78 453.071   7
  -6   0   7 2158.47 278.760   3
  -6   0   6 885.530 204.180   3
  -6   0   5 10959.4 756.763   3
  -6   0   5 10263.3 718.744   5
  -6   0   4 20860.4 1138.06   3
  -6   0   4 18542.0 1095.43   5
  -6   0   3 12291.2 850.562   5
   6   0  -1 519.935 179.742   7
   6   0   0 2880.87 399.892   7
  -6   0   0 1915.16 319.871   8
   6   0   1 25002.2 1382.34   7
  -6   1   6 4578.63 451.659   3
  -6   1   6 4180.03 409.927   5
  -6   1   5 2194.59 318.031   3
  -6   1   5 2175.76 305.249   5
  -6   1   4 545.555 177.269   3
  -6   1   4 906.736 218.516   5
  -6   1   3 5464.24 541.720   5
  -6   1   2 2970.29 394.227   5
  -6   1   1 778.426 203.358   8
  -6   1   0 3711.77 439.659   8
  -6   1  -1 2778.64 378.210   8
  -6   2   6 1807.94 271.031   3
  -6   2   6 1784.16 259.842   5
  -6   2   5 3143.05 368.335   3
  -6   2   5 2907.95 365.642   5
  -6   2   4 17555.4 983.319   3
  -6   2   4 15856.0 992.694   5
  -6   2   3 10915.4 794.046   5
  -6   2   2 850.782 215.245   5
  -6   2   2 980.756 209.720   8
  -6   2   1 6851.68 600.033   5
  -6   2   1 6016.93 565.514   8
  -6   2   0 15230.1 977.773   8
  -6   2  -1 816.051 212.478   8
  -6   2  -2 1465.36 263.219   8
  -6   3   5 4347.07 436.284   5
  -6   3   4 1593.53 267.549   5
  -6   3   3 4992.69 495.208   5
  -6   3   2 1830.81 301.879   5
  -6   3   2 1730.02 293.166   8
  -6   3   1 7770.86 618.759   5
  -6   3   1 7500.17 629.269   8
  -6   3   0 2515.12 355.707   8
  -6   3  -1 3867.46 426.707   8
  -6   4   4 1547.14 249.483   5
  -6   4   3 1566.57 258.641   5
  -6   4   2 2730.81 332.105   5
  -6   4   2 2833.00 345.354   8
  -6   4   1 3663.86 407.278   8
  -6   4   0 1181.48 234.466   8
   0   0   0    0.00    0.00   0
TITL 1800aw-02-07 in P2(1)
REM P2(1) (#4 in standard setting)
CELL 1.54184   5.761484   9.775236  10.683252  90.0000 101.2552  90.0000
ZERR    2.00   0.000402   0.000795   0.000940   0.0000   0.0079   0.0000
LATT -1
SYMM -x, y+1/2,-z
SFAC C H N O
UNIT 18.00 30.00 6.00 10.00
TREF
HKLF 4
END
;
_shelx_res_file
;
TITL SIR92 run in space group P 21
CELL  1.54184   5.7615   9.7752  10.6833   90.000  101.255   90.000
ZERR     2.00   0.0004   0.0008   0.0009    0.000    0.008    0.000
LATT  -1
SYMM  - X, 1/2 + Y, - Z
SFAC  C    H    N    O
UNIT  18   30   6    10
MERG   2
OMIT    -2.00 125.00
FMAP   2
PLAN    2
SIZE     0.02   0.30   0.40
ACTA
BOND   $H
CONF
LIST   4
L.S.  10
TEMP   -83.00
WGHT    0.034600    0.021200
FVAR      12.08399
C1    1    0.332948    0.627873    1.230801    11.00000    0.03488    0.05673 =
         0.03690    0.00702    0.00751    0.01095
AFIX  23
H1A   2    0.336452    0.595286    1.318891    11.00000   -1.20000
H1B   2    0.409840    0.557363    1.186255    11.00000   -1.20000
AFIX   0
C2    1    0.078645    0.643521    1.163296    11.00000    0.02681    0.04034 =
         0.03795    0.00354    0.00991    0.00220
AFIX  13
H2    2   -0.004318    0.553941    1.165417    11.00000   -1.20000
AFIX   0
C3    1    0.053207    0.689310    1.025592    11.00000    0.02709    0.03952 =
         0.03402   -0.00094    0.01049    0.00302
AFIX  13
H3    2    0.136600    0.778392    1.021242    11.00000   -1.20000
AFIX   0
C4    1   -0.202208    0.699106    0.952762    11.00000    0.02463    0.04086 =
         0.03757    0.00289    0.00858    0.00170
AFIX  13
H4    2   -0.272119    0.791442    0.961414    11.00000   -1.20000
AFIX   0
C5    1   -0.175024    0.670156    0.816398    11.00000    0.02572    0.04023 =
         0.03522   -0.00046    0.00268   -0.00634
AFIX  13
H5    2   -0.320678    0.629181    0.763373    11.00000   -1.20000
AFIX   0
C6    1    0.038918    0.575919    0.829698    11.00000    0.03226    0.04119 =
         0.03487   -0.00294    0.00942   -0.00465
AFIX  13
H6    2   -0.008723    0.479890    0.804528    11.00000   -1.20000
AFIX   0
C7    1    0.072821    0.752461    0.688253    11.00000    0.03389    0.04907 =
         0.03683    0.00146    0.01124    0.00187
C8    1    0.254419    0.864773    0.700477    11.00000    0.04355    0.05339 =
         0.06394    0.00062    0.01932   -0.00690
AFIX  33
H8A   2    0.375489    0.840624    0.651369    11.00000   -1.50000
H8B   2    0.328693    0.876464    0.790496    11.00000   -1.50000
H8C   2    0.177358    0.950387    0.667529    11.00000   -1.50000
AFIX   0
C9    1   -0.039864    0.719693    0.552973    11.00000    0.05980    0.09382 =
         0.04321   -0.01077    0.01182   -0.01173
AFIX  33
H9A   2    0.082787    0.693515    0.505614    11.00000   -1.50000
H9B   2   -0.124618    0.800317    0.513020    11.00000   -1.50000
H9C   2   -0.151440    0.643821    0.551835    11.00000   -1.50000
AFIX   0
N1    3    0.469772    0.756221    1.236184    11.00000    0.02589    0.08056 =
         0.04328   -0.00693    0.00746   -0.00121
N2    3    0.445451    0.836163    1.322286    11.00000    0.02985    0.06629 =
         0.04187    0.00518    0.00425    0.00605
N3    3    0.441334    0.916781    1.397726    11.00000    0.06561    0.07181 =
         0.05778   -0.00608    0.00986    0.01041
O1    4    0.158418    0.583798    0.958970    11.00000    0.02781    0.05979 =
         0.04043   -0.00469    0.00711    0.01278
O2    4   -0.334731    0.593285    0.996739    11.00000    0.02197    0.06541 =
         0.05206    0.01011    0.01102   -0.00296
AFIX 147
H2A   2   -0.478226    0.601560    0.962549    11.00000   -1.50000
AFIX   0
O3    4   -0.099930    0.791185    0.760790    11.00000    0.03464    0.04322 =
         0.03958    0.00454    0.01103    0.00379
O4    4    0.182273    0.632546    0.749848    11.00000    0.04673    0.05318 =
         0.05688    0.01057    0.02920    0.01055
O5    4   -0.026739    0.741865    1.233409    11.00000    0.02692    0.05317 =
         0.03893   -0.00318    0.01133    0.00313
AFIX 147
H5A   2   -0.174749    0.734949    1.214163    11.00000   -1.50000
HKLF 4
REM  SIR92 run in space group P 21
REM R1 =  0.0361 for   1674 Fo > 4sig(Fo)  and  0.0384 for all   1788 data
REM    156 parameters refined using      1 restraints
END
;
