# Supplementary material for: Crystal structure of 6-azido-6-de­oxy-1,2-O-iso­propyl­idene-α-d-gluco­furan­ose
Source: Acta Crystallogr E Crystallogr Commun. 2020 Sep 18;76(Pt 10):1653–6. doi: 10.1107/S2056989020012438 (PMC7534240; doi:10.1107/S2056989020012438)
Supplement: Supplementary file 2 [file e-76-01653-Isup2.hkl]

#
# h,k,l, Fc-squared, Fo-squared, sigma(Fo-squared), status flag
#
data_I
_shelx_title ' SIR92 run in space group P 21'
_shelx_refln_list_code          4
_shelx_F_calc_maximum       86.12
_exptl_crystal_F_000       260.00
_reflns_d_resolution_high  0.8770

loop_
 _space_group_symop_operation_xyz
 'x, y, z'
 '-x, y+1/2, -z'

_cell_length_a     5.7615
_cell_length_b     9.7752
_cell_length_c    10.6833
_cell_angle_alpha  90.000
_cell_angle_beta  101.255
_cell_angle_gamma  90.000

_shelx_F_squared_multiplier     1.000

loop_
 _refln_index_h
 _refln_index_k
 _refln_index_l
 _refln_F_squared_calc
 _refln_F_squared_meas
 _refln_F_squared_sigma
 _refln_observed_status
   0 -10   0          5.55          7.13         2.09 o
   1 -10   0         13.34         15.84         2.02 o
   2 -10   0          7.36          6.29         1.05 o
   1  -9   0         46.10         44.66         2.06 o
   2  -9   0          0.88          0.51         0.46 o
   3  -9   0          4.05          4.24         1.15 o
   0  -8   0         10.70         10.93         1.41 o
   1  -8   0          2.87          3.65         0.73 o
   2  -8   0          0.85          1.50         1.15 o
   3  -8   0         22.97         21.03         1.84 o
   4  -8   0         11.06          8.18         1.50 o
   1  -7   0         47.12         51.16         2.36 o
   2  -7   0         59.06         61.60         2.71 o
   3  -7   0          9.96          9.39         1.10 o
   4  -7   0         35.87         33.29         3.36 o
   5  -7   0          4.94          4.19         1.05 o
   0  -6   0        242.68        254.63         9.45 o
   1  -6   0         11.14         10.50         0.89 o
   2  -6   0         88.53         99.13         5.44 o
   3  -6   0         36.45         47.67         3.04 o
   4  -6   0         59.59         62.91         3.80 o
   5  -6   0         24.73         24.12         3.93 o
   1  -5   0        108.14        114.98        10.66 o
   2  -5   0        101.44        105.07         4.01 o
   3  -5   0         19.77         17.96         2.30 o
   4  -5   0        114.40        118.22         5.66 o
   5  -5   0          8.49          6.82         1.71 o
   0  -4   0        338.03        390.63        17.99 o
   1  -4   0        346.27        310.47        17.53 o
   2  -4   0        611.59        602.50        30.93 o
   3  -4   0         14.98         19.18         5.54 o
   4  -4   0         71.56         81.37         4.52 o
   5  -4   0         40.00         46.12         4.90 o
   6  -4   0          8.59          8.86         1.79 o
   1  -3   0        870.29        913.07        36.62 o
   2  -3   0        787.23        768.77        69.37 o
   3  -3   0         76.91         73.85         3.22 o
   4  -3   0        141.04        140.70         4.56 o
   5  -3   0          5.68         11.19         2.55 o
   6  -3   0         13.37         12.48         2.37 o
   0  -2   0       7412.15       6826.57       221.94 o
   1  -2   0       2875.78       2766.11       140.20 o
   2  -2   0        679.91        688.46        36.20 o
   3  -2   0         34.01         34.54         2.86 o
   4  -2   0         86.76         85.43         3.20 o
   5  -2   0         12.95         10.87         2.39 o
   6  -2   0        109.53        113.08         7.46 o
   1  -1   0        141.20        120.24         7.09 o
   2  -1   0       1071.94       1053.44        41.24 o
   3  -1   0        139.94        127.58        11.11 o
   4  -1   0         51.76         53.26         2.65 o
   5  -1   0         65.53         62.74         4.37 o
   6  -1   0         23.54         25.05         3.25 o
   1   0   0       2552.38       2331.79       106.81 o
   2   0   0        572.85        580.83        17.36 o
   3   0   0         26.03         17.70         4.27 o
   4   0   0          0.00          0.30         0.37 o
   5   0   0          0.09          0.45         0.51 o
   6   0   0         20.17         16.36         3.31 o
   1   1   0        142.41        120.80        10.75 o
   2   1   0       1068.54       1057.46        28.11 o
   3   1   0        140.38        159.80        12.59 o
   4   1   0         54.16         54.48         2.51 o
   5   1   0         64.92         67.75         3.17 o
   6   1   0         23.71         25.42         3.01 o
   0   2   0       7416.04       6848.25       223.42 o
   1   2   0       2872.15       2210.17       411.61 o
   2   2   0        677.77        700.94        31.80 o
   3   2   0         33.86         37.82         1.72 o
   4   2   0         87.09         86.56         3.86 o
   5   2   0         12.90         12.69         1.63 o
   6   2   0        109.48        104.30         6.70 o
   1   3   0        866.35        724.50        32.41 o
   2   3   0        788.39        779.54        36.68 o
   3   3   0         77.92         76.25         2.79 o
   4   3   0        139.76        142.54         5.43 o
   5   3   0          5.73          6.76         1.22 o
   6   3   0         13.33         17.22         2.44 o
   0   4   0        341.30        342.08        17.55 o
   1   4   0        344.24        342.98        22.34 o
   2   4   0        612.72        667.49        35.19 o
   3   4   0         15.49         18.38         1.51 o
   4   4   0         71.90         73.16         3.98 o
   5   4   0         40.24         44.10         5.03 o
   6   4   0          8.71          8.09         1.61 o
   1   5   0        107.50        117.98        10.28 o
   2   5   0        100.67         96.16         5.15 o
   3   5   0         19.92         19.77         1.52 o
   4   5   0        113.75        123.29         4.75 o
   5   5   0          8.57         11.30         2.13 o
   0   6   0        241.74        227.07        12.49 o
   1   6   0         10.84          7.40         3.65 o
   2   6   0         88.90         91.72         5.32 o
   3   6   0         36.80         34.26         2.16 o
   4   6   0         59.85         59.93         2.54 o
   5   6   0         24.69         32.28         3.40 o
   1   7   0         47.00         47.33         9.31 o
   2   7   0         59.38         65.50         4.94 o
   3   7   0          9.74         10.53         1.25 o
   4   7   0         35.92         37.24         2.23 o
   2   8   0          0.88          0.37         0.94 o
   3   8   0         23.04         21.82         2.15 o
   4   8   0         10.78         11.09         1.32 o
   2   9   0          0.93          1.51         0.71 o
   3   9   0          3.98          4.08         0.96 o
   2  10   0          7.38          7.46         1.73 o
  -1 -11   1          2.00          1.06         0.82 o
   0 -11   1         19.77         20.10         2.37 o
  -2 -10   1         19.80         21.37         1.81 o
  -1 -10   1         11.03         11.65         3.20 o
   0 -10   1         35.65         41.39         1.89 o
   1 -10   1          3.03          4.00         0.86 o
   2 -10   1         16.70         14.02         2.14 o
  -3  -9   1         14.85         15.68         2.13 o
  -2  -9   1         67.74         67.85         5.21 o
  -1  -9   1         10.13          8.76         1.10 o
   0  -9   1         47.47         48.29         2.16 o
   1  -9   1         18.98         19.62         1.35 o
   2  -9   1          4.11          3.42         0.75 o
   3  -9   1          2.16          2.32         0.57 o
  -4  -8   1         17.39         22.79         2.48 o
  -3  -8   1         16.37         17.85         1.76 o
  -2  -8   1         74.66         68.83         4.94 o
  -1  -8   1        146.49        160.87         4.92 o
   0  -8   1         48.17         49.65         1.75 o
   1  -8   1          8.56          8.97         0.81 o
   2  -8   1         46.47         49.58         2.45 o
   3  -8   1         12.79         12.85         1.16 o
   4  -8   1          7.31          6.00         1.35 o
  -5  -7   1          3.28          2.50         0.77 o
  -4  -7   1         60.36         58.21         3.38 o
  -3  -7   1         88.69         85.99         6.44 o
  -2  -7   1         19.51         17.19         1.70 o
  -1  -7   1         19.22         22.90         1.71 o
   0  -7   1         11.79         10.38         0.92 o
   1  -7   1          4.55          4.13         0.70 o
   2  -7   1         25.63         28.37         2.20 o
   3  -7   1          6.70          5.90         1.33 o
   4  -7   1         20.26         14.21         2.16 o
  -5  -6   1          5.36          7.08         1.51 o
  -4  -6   1         89.06         90.91         5.74 o
  -3  -6   1        106.36        106.87         7.35 o
  -2  -6   1        190.41        197.45         5.30 o
  -1  -6   1         67.76         74.78         2.47 o
   0  -6   1         13.72         12.15         0.80 o
   1  -6   1         54.01         54.32         1.88 o
   2  -6   1         28.08         30.43         2.17 o
   3  -6   1         63.59         66.76         3.56 o
   4  -6   1         69.57         71.42         4.30 o
   5  -6   1         13.44         15.32         1.52 o
  -5  -5   1         53.28         54.53         4.94 o
  -4  -5   1        314.88        333.34        11.20 o
  -3  -5   1         41.85         40.35         5.45 o
  -2  -5   1        287.39        313.04         7.12 o
  -1  -5   1        269.83        262.30        16.91 o
   0  -5   1        106.24        119.48         9.40 o
   1  -5   1         47.39         51.14         3.18 o
   2  -5   1         14.31         15.45         1.71 o
   3  -5   1         41.57         42.35         2.20 o
   4  -5   1         58.39         59.69         6.66 o
   5  -5   1         17.39         21.57         3.88 o
  -6  -4   1         20.43         26.08         3.02 o
  -5  -4   1          2.31          2.11         1.13 o
  -4  -4   1         41.59         44.36         4.00 o
  -3  -4   1        214.73        227.19        11.37 o
  -2  -4   1         32.12         30.85         4.15 o
  -1  -4   1         66.91         70.74         7.23 o
   0  -4   1        190.04        177.12         7.54 o
   1  -4   1        138.36        139.55        11.09 o
   2  -4   1         31.81         30.51         3.81 o
   3  -4   1         18.35         18.61         1.40 o
   4  -4   1        150.75        153.40         6.33 o
   5  -4   1         14.08         15.01         1.72 o
  -6  -3   1         52.12         42.26         4.22 o
  -5  -3   1        218.16        237.03        12.82 o
  -4  -3   1         84.61         84.81         5.61 o
  -3  -3   1         80.22         86.84         3.54 o
  -2  -3   1        562.52        560.03        42.18 o
  -1  -3   1        198.10        176.40         8.50 o
   0  -3   1         88.97         93.88         4.85 o
   1  -3   1        109.74        125.29         9.56 o
   2  -3   1        278.99        300.72        18.63 o
   3  -3   1        441.18        429.11        11.30 o
   4  -3   1        228.94        242.57         8.65 o
   5  -3   1         51.32         50.03         2.55 o
   6  -3   1         28.73         31.73         3.52 o
  -6  -2   1         47.19         42.95         4.32 o
  -5  -2   1          5.73          4.67         1.57 o
  -4  -2   1         47.96         49.33         2.32 o
  -3  -2   1        161.59        167.22         4.97 o
  -2  -2   1        100.17        100.58         8.90 o
  -1  -2   1         72.79         68.95         5.94 o
   0  -2   1       3568.64       3694.74       230.11 o
   1  -2   1        282.12        266.00        14.01 o
   2  -2   1        121.15        113.05         9.57 o
   3  -2   1        159.75        170.91         4.70 o
   4  -2   1        207.28        196.85         6.99 o
   5  -2   1         19.59         16.61         1.81 o
   6  -2   1          7.24          5.99         1.74 o
  -6  -1   1          6.80          4.50         1.53 o
  -5  -1   1        126.42        114.44         6.73 o
  -4  -1   1         16.86         14.12         1.02 o
  -3  -1   1         21.54         25.04         4.76 o
  -2  -1   1        689.13        790.71        33.01 o
  -1  -1   1        763.35        743.11        28.44 o
   0  -1   1        206.61        208.51         6.11 o
   1  -1   1       2382.46       2143.71        74.07 o
   2  -1   1       2136.32       2175.52        62.90 o
   3  -1   1        714.45        710.10        13.74 o
   4  -1   1        234.08        233.75         6.65 o
   5  -1   1          3.74          3.34         0.75 o
   6  -1   1         18.78         17.93         2.76 o
  -6   0   1          2.12          3.56         1.23 o
  -5   0   1          0.04          0.16         0.36 o
  -4   0   1        128.19        127.98         4.07 o
  -3   0   1        355.87        333.43        26.05 o
  -2   0   1       1356.31       1369.38        96.70 o
  -1   0   1        990.61        849.51        37.36 o
   0   0   1       1563.33       1605.97        37.75 o
   1   0   1        210.51        222.94         7.63 o
   2   0   1          0.86          0.58         0.73 o
   3   0   1        256.63        249.72         9.63 o
   4   0   1          0.03          0.22         0.38 o
   5   0   1          2.87          3.27         0.91 o
   6   0   1        178.85        171.22         9.47 o
  -6   1   1          6.93          5.33         1.39 o
  -5   1   1        127.64        121.59         4.32 o
  -4   1   1         16.31         18.06         1.33 o
  -3   1   1         21.17         26.09         4.62 o
  -2   1   1        690.13        670.87        21.02 o
  -1   1   1        761.64        701.58        18.66 o
   0   1   1        208.01        186.54         6.25 o
   1   1   1       2380.74       2176.63        51.72 o
   2   1   1       2144.46       2270.91        85.34 o
   3   1   1        714.36        710.14        20.68 o
   4   1   1        232.74        230.72         6.47 o
   5   1   1          3.75          3.32         0.84 o
   6   1   1         18.71         19.03         2.59 o
  -6   2   1         47.28         44.08         2.86 o
  -5   2   1          5.68          8.32         1.54 o
  -4   2   1         47.86         48.55         2.30 o
  -3   2   1        162.89        161.79         6.71 o
  -2   2   1        101.28        100.40         4.14 o
  -1   2   1         70.86         63.84         4.38 o
   0   2   1       3571.88       2937.45        84.05 o
   1   2   1        278.48        248.39        13.80 o
   2   2   1        120.60        126.33        10.77 o
   3   2   1        159.34        149.05         4.25 o
   4   2   1        206.90        205.31         8.30 o
   5   2   1         19.32         18.20         1.93 o
   6   2   1          7.40          5.59         1.46 o
  -6   3   1         52.36         52.32         3.02 o
  -5   3   1        219.24        215.73         8.00 o
  -4   3   1         84.57         88.41         4.05 o
  -3   3   1         79.62         89.45         2.65 o
  -2   3   1        562.40        540.86        28.25 o
  -1   3   1        197.57        191.59         7.33 o
   0   3   1         88.33         89.06         3.68 o
   1   3   1        109.05         92.99         8.72 o
   2   3   1        278.05        253.76        17.69 o
   3   3   1        440.68        426.18         8.13 o
   4   3   1        226.90        236.79         6.62 o
   5   3   1         51.18         51.87         3.28 o
   6   3   1         29.13         26.49         2.92 o
  -6   4   1         20.90         25.09         2.79 o
  -5   4   1          2.45          3.28         0.98 o
  -4   4   1         41.51         40.29         2.75 o
  -3   4   1        215.45        225.72         5.20 o
  -2   4   1         31.65         32.00         6.21 o
  -1   4   1         66.35         67.48         7.18 o
   0   4   1        190.71        194.49         9.48 o
   1   4   1        137.79        124.49         7.99 o
   2   4   1         31.25         29.46         3.54 o
   3   4   1         18.77         17.97         1.33 o
   4   4   1        151.86        152.64         6.21 o
   5   4   1         13.96         19.55         2.89 o
  -5   5   1         53.53         52.03         3.20 o
  -4   5   1        314.55        338.02         9.08 o
  -3   5   1         42.04         39.81         1.87 o
  -2   5   1        286.74        290.88         8.25 o
  -1   5   1        268.10        272.67        13.16 o
   0   5   1        106.97        104.05         5.77 o
   1   5   1         46.59         44.91         5.25 o
   2   5   1         14.81         14.10         1.88 o
   3   5   1         41.90         40.14         2.16 o
   4   5   1         58.12         69.37         4.50 o
   5   5   1         17.21         20.51         2.82 o
  -5   6   1          5.49          7.61         1.69 o
  -4   6   1         88.72         97.56         4.00 o
  -3   6   1        106.92        105.13         3.51 o
  -2   6   1        190.69        194.59         6.48 o
  -1   6   1         67.42         65.33         9.92 o
   0   6   1         13.72         13.48         3.03 o
   1   6   1         53.82         33.15         6.92 o
   2   6   1         28.37         27.43         2.67 o
   3   6   1         64.21         66.64         3.92 o
   4   6   1         69.94         75.18         4.67 o
   5   6   1         13.43         16.53         2.36 o
  -5   7   1          3.31          4.60         1.25 o
  -4   7   1         61.01         65.65         3.09 o
  -3   7   1         89.28         80.63         3.63 o
  -2   7   1         19.89         19.80         2.78 o
  -1   7   1         18.78         15.66         5.69 o
   0   7   1         12.29         14.28         5.18 o
   1   7   1          4.49          6.39         2.77 o
   2   7   1         25.46         22.70         2.97 o
   3   7   1          6.86          5.66         1.47 o
   4   7   1         20.64         18.40         1.86 o
  -4   8   1         17.24         23.67         2.11 o
  -3   8   1         16.23         17.78         1.57 o
  -2   8   1         74.75         73.71         5.68 o
   2   8   1         46.33         42.95         4.51 o
   3   8   1         12.59         16.33         2.49 o
   4   8   1          7.22          7.73         1.71 o
  -3   9   1         14.94         12.87         2.54 o
  -2   9   1         68.08         58.93         3.48 o
   2   9   1          4.22          3.88         1.51 o
   3   9   1          2.24          1.39         0.69 o
  -2  10   1         19.66         17.10         2.59 o
   1  10   1          3.17          2.51         1.08 o
   2  10   1         16.82         10.22         1.90 o
  -2 -10   2          1.77          2.57         1.27 o
  -1 -10   2          1.28          1.65         0.74 o
   0 -10   2         68.34         65.95         2.74 o
   1 -10   2          5.93          4.62         0.87 o
   2 -10   2          1.42          0.80         0.75 o
  -3  -9   2         10.90         17.77         2.38 o
  -2  -9   2         30.63         27.78         3.20 o
  -1  -9   2         98.99        103.60         3.84 o
   0  -9   2         71.34         77.44         2.48 o
   1  -9   2          5.06          6.51         0.83 o
   2  -9   2         14.80         15.41         1.30 o
   3  -9   2         11.17          7.93         1.50 o
  -4  -8   2         25.58         25.53         1.97 o
  -3  -8   2         44.56         44.03         4.26 o
  -2  -8   2         50.57         57.30         4.81 o
  -1  -8   2         11.16         14.03         1.27 o
   0  -8   2        231.73        235.84         5.71 o
   1  -8   2         50.81         54.24         2.27 o
   2  -8   2          0.36          0.41         0.39 o
   3  -8   2         11.73         14.24         1.58 o
  -5  -7   2          5.51          4.72         1.08 o
  -4  -7   2         27.16         32.65         3.80 o
  -3  -7   2          0.49         -0.30         0.87 o
  -2  -7   2          9.89         10.81         1.14 o
  -1  -7   2         50.12         49.69         2.44 o
   0  -7   2         28.09         28.14         1.50 o
   1  -7   2         32.87         37.20         1.77 o
   2  -7   2          0.90          2.04         0.60 o
   3  -7   2         15.96         17.37         1.79 o
   4  -7   2         11.93         12.32         1.97 o
  -5  -6   2          2.58          4.49         1.33 o
  -4  -6   2        103.59        104.68         5.09 o
  -3  -6   2        126.03        126.20         8.14 o
  -2  -6   2        321.93        349.40         9.79 o
  -1  -6   2        303.54        312.81         5.36 o
   0  -6   2        219.98        224.71         5.06 o
   1  -6   2         64.35         69.78         2.28 o
   2  -6   2         42.36         40.59         2.08 o
   3  -6   2         13.67         12.67         1.53 o
   4  -6   2         33.42         29.92         1.89 o
   5  -6   2          0.59         -0.07         0.61 o
  -5  -5   2         13.55         19.24         1.99 o
  -4  -5   2         24.16         29.22         3.73 o
  -3  -5   2          1.55          1.54         0.61 o
  -2  -5   2        227.38        239.91         6.78 o
  -1  -5   2        158.04        160.89         6.41 o
   0  -5   2          4.73          3.23         1.80 o
   1  -5   2        149.27        159.98         4.20 o
   2  -5   2         82.52         88.22         3.10 o
   3  -5   2         41.55         43.55         2.31 o
   4  -5   2         27.73         29.46         1.93 o
   5  -5   2          0.23          0.54         0.60 o
  -6  -4   2         19.31         21.48         2.72 o
  -5  -4   2         11.32         10.91         1.59 o
  -4  -4   2         29.93         33.22         3.84 o
  -3  -4   2          8.70          8.32         1.39 o
  -2  -4   2       1043.13       1076.86        34.54 o
  -1  -4   2        212.93        206.84        10.49 o
   0  -4   2         79.63         90.79        12.68 o
   1  -4   2          6.59          4.11         2.18 o
   2  -4   2        193.98        206.34         5.20 o
   3  -4   2         30.63         29.29         1.73 o
   4  -4   2         45.52         41.24         2.59 o
   5  -4   2          2.29          3.68         0.92 o
  -6  -3   2         11.32         16.75         2.58 o
  -5  -3   2         97.34        105.79         7.62 o
  -4  -3   2        176.61        179.37         7.24 o
  -3  -3   2         29.41         30.26         1.60 o
  -2  -3   2        874.25        900.67        28.93 o
  -1  -3   2        249.45        213.54        22.29 o
   0  -3   2        533.06        544.40        81.98 o
   1  -3   2        358.30        303.98        17.59 o
   2  -3   2        168.96        163.89        13.47 o
   3  -3   2         22.16         26.32         1.56 o
   4  -3   2        170.88        175.38         5.52 o
   5  -3   2          3.55          3.83         1.47 o
  -6  -2   2          6.91          6.30         1.64 o
  -5  -2   2         30.83         32.40         3.93 o
  -4  -2   2         29.52         29.66         1.71 o
  -3  -2   2        196.43        202.67         6.16 o
  -2  -2   2         29.33         25.85         4.41 o
  -1  -2   2        262.25        261.07        13.62 o
   0  -2   2       1369.52       1363.83        41.51 o
   1  -2   2        126.63        122.06        17.22 o
   2  -2   2        414.88        376.54        21.10 o
   3  -2   2         45.82         50.42         2.21 o
   4  -2   2         18.98         20.47         2.00 o
   5  -2   2         25.13         25.44         2.30 o
   6  -2   2          7.35          6.89         1.69 o
  -6  -1   2         22.89         18.48         2.72 o
  -5  -1   2         44.10         39.40         2.32 o
  -4  -1   2         63.58         62.18         2.27 o
  -3  -1   2         42.59         46.98         6.79 o
  -2  -1   2        241.83        238.47        14.71 o
  -1  -1   2       1958.34       1818.60        63.87 o
   0  -1   2          1.03          2.09         0.91 o
   1  -1   2        628.07        620.81        26.09 o
   2  -1   2       1172.29       1215.44        48.45 o
   3  -1   2        290.13        279.68         8.00 o
   4  -1   2         82.30         78.68         4.26 o
   5  -1   2         41.08         36.75         2.32 o
   6  -1   2         21.87         25.02         3.10 o
  -5   0   2          0.10         -0.15         0.43 o
  -4   0   2          0.16          0.60         0.41 o
  -3   0   2         10.84         13.48         3.56 o
  -2   0   2         10.20          8.59         1.40 o
  -1   0   2         26.46         24.12         3.09 o
   0   0   2       2417.30       2288.00        76.47 o
   1   0   2        349.17        338.13        14.32 o
   2   0   2        779.81        799.00        62.06 o
   3   0   2        106.59         96.29         3.25 o
   4   0   2        103.78         98.85         4.80 o
   5   0   2         19.13         13.92         1.92 o
  -6   1   2         22.91         20.34         2.70 o
  -5   1   2         43.89         41.78         2.30 o
  -4   1   2         63.69         67.52         3.35 o
  -3   1   2         42.86         52.99         6.31 o
  -2   1   2        242.95        230.75        15.51 o
  -1   1   2       1960.53       1775.14        62.17 o
   0   1   2          1.09          1.60         0.64 o
   1   1   2        628.39        657.38        27.72 o
   2   1   2       1172.01       1180.71        32.32 o
   3   1   2        290.94        283.74         6.37 o
   4   1   2         83.20         79.50         2.82 o
   5   1   2         40.88         41.72         3.14 o
  -6   2   2          6.61          6.31         1.03 o
  -5   2   2         30.46         31.44         2.01 o
  -4   2   2         29.06         27.95         1.73 o
  -3   2   2        197.76        208.67         6.13 o
  -2   2   2         29.04         22.80         2.74 o
  -1   2   2        261.87        242.47        17.84 o
   0   2   2       1371.48       1278.16        33.63 o
   1   2   2        125.45        108.63         8.74 o
   2   2   2        414.59        411.81        22.86 o
   3   2   2         45.67         44.96         1.97 o
   4   2   2         18.57         16.83         1.39 o
   5   2   2         24.80         24.83         3.33 o
   6   2   2          7.13         10.04         1.80 o
  -6   3   2         11.24         12.19         1.44 o
  -5   3   2         97.51        102.72         4.96 o
  -4   3   2        176.56        171.02         4.56 o
  -3   3   2         29.89         30.32         1.26 o
  -2   3   2        876.19        862.73        26.14 o
  -1   3   2        249.21        238.36        10.02 o
   0   3   2        533.08        494.22        45.57 o
   1   3   2        355.64        354.79        14.39 o
   2   3   2        167.98        155.51        13.71 o
   3   3   2         22.05         25.98         1.91 o
   4   3   2        171.11        156.56         6.29 o
   5   3   2          3.44          2.86         1.28 o
  -6   4   2         19.33         19.04         1.64 o
  -5   4   2         11.04         12.39         2.29 o
  -4   4   2         30.24         31.63         2.07 o
  -3   4   2          9.16         11.17         1.06 o
  -2   4   2       1043.75       1061.71        49.00 o
  -1   4   2        213.16        222.88        10.00 o
   0   4   2         81.68         88.11         5.14 o
   1   4   2          6.46          8.27         2.28 o
   2   4   2        193.39        205.83         6.77 o
   3   4   2         30.86         32.49         1.95 o
   4   4   2         45.34         44.02         3.40 o
   5   4   2          2.29          5.96         1.70 o
  -5   5   2         13.63         17.20         2.70 o
  -4   5   2         24.36         27.64         2.04 o
  -3   5   2          1.54          2.09         0.58 o
  -2   5   2        228.99        233.09         9.03 o
  -1   5   2        158.02        173.93        14.34 o
   0   5   2          4.75          2.45         2.23 o
   1   5   2        148.82        147.61        10.15 o
   2   5   2         82.84         81.00         4.01 o
   3   5   2         41.43         43.76         2.44 o
   4   5   2         27.68         27.91         2.39 o
   5   5   2          0.23         -0.58         0.69 o
  -5   6   2          2.58          4.36         1.36 o
  -4   6   2        103.23        111.36         4.55 o
  -3   6   2        126.44        130.83         4.72 o
  -2   6   2        322.53        329.87        12.72 o
  -1   6   2        303.08        298.89        41.91 o
   0   6   2        219.04        216.46        18.53 o
   1   6   2         64.56         66.49         7.12 o
   2   6   2         42.74         41.83         2.56 o
   3   6   2         14.14         13.49         2.10 o
   4   6   2         33.80         35.62         5.65 o
   5   6   2          0.56          2.32         1.08 o
  -5   7   2          5.70          8.79         1.69 o
  -4   7   2         27.73         32.81         2.15 o
  -3   7   2          0.53          1.01         0.52 o
  -2   7   2          9.88          8.39         1.63 o
  -1   7   2         50.02         54.80        10.33 o
   0   7   2         28.10         26.51         6.48 o
   1   7   2         32.59         23.60         4.43 o
   2   7   2          0.81          0.01         0.85 o
   3   7   2         16.13         15.17         1.48 o
   4   7   2         12.29         15.86         2.90 o
  -4   8   2         25.18         27.01         1.83 o
  -3   8   2         44.68         43.59         2.60 o
  -2   8   2         50.44         50.84         4.85 o
   2   8   2          0.38          0.62         0.94 o
   3   8   2         11.82         14.44         2.86 o
   4   8   2         25.83         26.48         2.75 o
  -3   9   2         11.07         12.59         1.92 o
  -2   9   2         30.71         24.56         3.09 o
   2   9   2         14.64         10.42         2.02 o
   3   9   2         11.24         12.16         1.98 o
  -2  10   2          1.79          2.10         0.76 o
  -1  10   2          1.32          2.29         1.09 o
   2  10   2          1.43          1.29         0.97 o
  -2 -10   3         29.06         31.18         2.14 o
  -1 -10   3          0.77          1.03         0.51 o
   0 -10   3         10.55          7.94         1.12 o
   1 -10   3          9.10          6.30         1.52 o
   2 -10   3          6.42          6.93         1.36 o
  -3  -9   3          8.44         13.04         2.01 o
  -2  -9   3         20.96         20.84         2.78 o
  -1  -9   3          0.81          1.08         0.76 o
   0  -9   3         19.59         19.34         1.52 o
   1  -9   3         21.46         19.53         1.52 o
   2  -9   3         56.75         56.03         4.34 o
   3  -9   3         24.68         17.24         2.09 o
  -4  -8   3          0.68          1.42         0.52 o
  -3  -8   3          2.54          1.82         1.09 o
  -2  -8   3         20.39         18.44         1.89 o
  -1  -8   3          8.43         10.09         1.14 o
   0  -8   3         69.84         66.36         2.53 o
   1  -8   3          5.66          6.97         1.41 o
   2  -8   3         67.52         73.64         3.80 o
   3  -8   3         19.66         16.87         2.39 o
  -5  -7   3         12.24          9.91         2.03 o
  -4  -7   3          4.72          6.23         1.63 o
  -3  -7   3         22.99         25.50         3.36 o
  -2  -7   3         79.52         87.91         4.39 o
  -1  -7   3         67.64         66.73         3.12 o
   0  -7   3        156.81        161.79         4.24 o
   1  -7   3         50.51         55.13         2.76 o
   2  -7   3          0.10          0.25         0.76 o
   3  -7   3         48.59         46.24         3.00 o
   4  -7   3          5.10          4.84         1.13 o
  -5  -6   3          0.78          0.42         0.70 o
  -4  -6   3         50.59         46.37         4.71 o
  -3  -6   3          4.64          5.65         1.63 o
  -2  -6   3        112.81        117.31         5.11 o
  -1  -6   3         83.52         84.12         2.63 o
   0  -6   3         45.83         50.17         1.89 o
   1  -6   3         22.31         26.44         1.68 o
   2  -6   3         27.32         24.54         1.66 o
   3  -6   3         60.83         57.71         3.45 o
   4  -6   3         89.17         86.63         4.06 o
  -5  -5   3         12.05         15.26         1.75 o
  -4  -5   3        182.48        186.97        10.73 o
  -3  -5   3          4.28          2.04         0.78 o
  -2  -5   3         98.80        106.53         3.57 o
  -1  -5   3        308.41        308.34         6.58 o
   0  -5   3        191.36        185.94         6.09 o
   1  -5   3        138.14        139.42         4.34 o
   2  -5   3         43.94         48.65         2.72 o
   3  -5   3         42.02         40.62         2.30 o
   4  -5   3         52.24         48.06         2.53 o
   5  -5   3         11.61          7.88         1.11 o
  -6  -4   3          7.52          9.72         1.80 o
  -5  -4   3         22.51         22.60         2.22 o
  -4  -4   3         39.51         41.09         3.08 o
  -3  -4   3        159.84        162.27         5.52 o
  -2  -4   3        332.22        367.84        11.95 o
  -1  -4   3        504.69        480.26        21.05 o
   0  -4   3        140.18        136.79         9.22 o
   1  -4   3        183.41        190.30        15.22 o
   2  -4   3          6.64          6.78         0.68 o
   3  -4   3         12.64         11.33         1.00 o
   4  -4   3        105.47         99.47         3.95 o
   5  -4   3          1.93          1.57         0.75 o
  -6  -3   3         37.02         31.27         3.49 o
  -5  -3   3        110.30        109.91         7.37 o
  -4  -3   3        908.97        939.74        18.64 o
  -3  -3   3        138.96        142.99         4.23 o
  -2  -3   3        179.23        198.16        14.89 o
  -1  -3   3          7.97         10.61         2.16 o
   0  -3   3        318.45        316.87         9.64 o
   1  -3   3        227.05        215.49        15.27 o
   2  -3   3        131.36        130.50         3.25 o
   3  -3   3        132.97        124.07         4.10 o
   4  -3   3         14.52         11.30         1.26 o
   5  -3   3          4.15          4.44         1.30 o
  -6  -2   3         76.00         69.35         5.42 o
  -5  -2   3          7.28          4.30         1.00 o
  -4  -2   3        116.28        115.72         3.79 o
  -3  -2   3         36.18         41.36         1.64 o
  -2  -2   3        315.08        317.75        18.95 o
  -1  -2   3         96.97         79.74         6.98 o
   0  -2   3        235.00        252.63         9.41 o
   1  -2   3          2.32          1.49         0.79 o
   2  -2   3        505.92        429.72        24.53 o
   3  -2   3         36.39         36.81         1.88 o
   4  -2   3         19.89         20.09         1.61 o
   5  -2   3         11.20         11.98         1.65 o
  -6  -1   3         37.26         36.46         3.77 o
  -5  -1   3        134.01        135.91         5.69 o
  -4  -1   3        126.90        130.01         4.31 o
  -3  -1   3        313.61        315.42         7.05 o
  -2  -1   3       1001.92       1025.53        42.80 o
  -1  -1   3        390.29        438.47        20.23 o
   0  -1   3        454.12        433.41        19.09 o
   1  -1   3        308.84        307.43        13.77 o
   2  -1   3        132.32        148.00        12.05 o
   3  -1   3         26.73         27.45         1.73 o
   4  -1   3        128.90        125.76         4.56 o
   5  -1   3          6.53          6.28         1.25 o
  -6   0   3         92.15         84.17         5.82 o
  -5   0   3         56.11         58.58         3.46 o
  -4   0   3          8.55          8.88         1.22 o
  -3   0   3         83.47         88.00         3.35 o
  -2   0   3         43.83         45.90         3.30 o
  -1   0   3        356.50        368.71        17.88 o
   0   0   3        343.58        355.94        15.51 o
   1   0   3        940.40       1042.22        41.74 o
   2   0   3        319.51        349.02        19.23 o
   3   0   3          0.04          0.04         0.34 o
   4   0   3          9.89          9.01         1.16 o
   5   0   3         58.58         59.82         3.89 o
  -6   1   3         37.25         37.42         3.71 o
  -5   1   3        134.54        137.05         5.78 o
  -4   1   3        126.80        126.08         3.58 o
  -3   1   3        314.69        324.87         8.52 o
  -2   1   3       1004.95        935.36        26.86 o
  -1   1   3        389.48        370.83        18.33 o
   0   1   3        455.36        484.98        16.46 o
   1   1   3        308.03        316.33        12.73 o
   2   1   3        133.07        133.39        12.13 o
   3   1   3         26.44         30.47         1.52 o
   4   1   3        128.62        128.33         4.61 o
   5   1   3          6.50          6.02         1.27 o
  -6   2   3         75.99         74.75         5.44 o
  -5   2   3          7.19          5.66         1.04 o
  -4   2   3        115.76        111.76         3.90 o
  -3   2   3         36.82         45.28         1.87 o
  -2   2   3        314.45        329.54        13.28 o
  -1   2   3         97.88         92.46         5.74 o
   0   2   3        232.18        205.40         9.81 o
   1   2   3          2.38          1.24         1.13 o
   2   2   3        506.09        499.70        27.42 o
   3   2   3         36.62         36.84         1.92 o
   4   2   3         20.11         20.11         2.37 o
   5   2   3         11.28         16.30         2.71 o
  -6   3   3         36.60         34.19         3.39 o
  -5   3   3        109.90        109.39         5.20 o
  -4   3   3        908.14        958.44        17.62 o
  -3   3   3        139.26        140.74         3.87 o
  -2   3   3        180.54        163.34         8.87 o
  -1   3   3          7.96          9.88         1.93 o
   0   3   3        317.70        318.27        12.67 o
   1   3   3        226.89        234.42        11.71 o
   2   3   3        133.08        132.43         6.08 o
   3   3   3        131.54        130.78         4.98 o
   4   3   3         14.69         12.50         1.61 o
   5   3   3          3.95          1.79         1.28 o
  -6   4   3          7.34         10.73         1.77 o
  -5   4   3         22.29         23.09         3.03 o
  -4   4   3         39.21         37.62         2.29 o
  -3   4   3        160.25        166.01         4.20 o
  -2   4   3        332.92        346.64        11.96 o
  -1   4   3        508.10        528.40        20.01 o
   0   4   3        139.45        131.27        10.08 o
   1   4   3        182.47        185.33        22.88 o
   2   4   3          6.56          5.08         0.85 o
   3   4   3         12.71          9.63         1.32 o
   4   4   3        105.17         99.89         4.91 o
   5   4   3          1.89          4.11         1.28 o
  -5   5   3         11.64         11.30         1.52 o
  -4   5   3        182.81        184.44         6.00 o
  -3   5   3          4.30          4.66         1.04 o
  -2   5   3         98.20         99.12         3.91 o
  -1   5   3        307.38        301.69        21.18 o
   0   5   3        192.27        183.57        16.13 o
   1   5   3        138.19        135.99        10.00 o
   2   5   3         43.29         40.46         4.39 o
   3   5   3         41.77         47.20         3.55 o
   4   5   3         52.69         51.59         3.31 o
   5   5   3         11.65         10.58         1.85 o
  -5   6   3          0.72         -0.49         0.51 o
  -4   6   3         50.10         52.01         2.85 o
  -3   6   3          4.58          3.22         1.01 o
  -2   6   3        112.26        115.51         6.18 o
  -1   6   3         84.07        105.16        12.82 o
   0   6   3         45.46         53.58         9.13 o
   1   6   3         22.54         26.77         3.92 o
   2   6   3         27.33         30.69         3.47 o
   3   6   3         61.55         73.32         4.02 o
   4   6   3         89.37         91.91         4.46 o
  -5   7   3         12.12         12.16         2.00 o
  -4   7   3          4.53          5.03         0.89 o
  -3   7   3         23.06         24.38         2.94 o
  -2   7   3         79.51         82.05         6.23 o
  -1   7   3         67.35         65.90         4.95 o
   0   7   3        156.80        132.67        15.59 o
   2   7   3          0.08          1.09         0.82 o
   3   7   3         48.67         58.82         5.10 o
   4   7   3          5.28          6.12         1.59 o
  -4   8   3          0.71          0.73         0.63 o
  -3   8   3          2.67          1.95         0.61 o
  -2   8   3         20.46         16.41         1.93 o
  -1   8   3          8.37          8.35         1.79 o
   2   8   3         67.24         63.38         5.24 o
   3   8   3         19.59         27.32         3.18 o
  -3   9   3          8.26          8.82         1.10 o
  -2   9   3         21.21         18.44         2.78 o
   2   9   3         56.62         59.18         4.88 o
   3   9   3         24.83         25.53         2.77 o
  -2  10   3         28.86         22.39         1.96 o
  -1  10   3          0.70          2.30         1.08 o
  -2 -10   4          2.72          2.80         0.62 o
  -1 -10   4         17.62         18.09         1.26 o
   0 -10   4          4.06          3.12         0.83 o
   1 -10   4          0.84         -0.88         0.88 o
  -3  -9   4         11.54         10.47         1.26 o
  -2  -9   4          4.00          2.57         2.16 o
  -1  -9   4         80.50         78.72         3.92 o
   0  -9   4         20.51         22.68         1.62 o
   1  -9   4          4.37          2.28         1.15 o
   2  -9   4         46.93         44.86         3.82 o
  -4  -8   4          1.05          0.80         0.74 o
  -3  -8   4         37.21         43.36         4.24 o
  -2  -8   4          0.34          0.53         0.60 o
  -1  -8   4         37.07         36.66         3.00 o
   0  -8   4         21.86         22.00         2.89 o
   1  -8   4          7.59          7.01         2.22 o
   2  -8   4          2.48          1.76         0.79 o
   3  -8   4          6.80          4.65         1.20 o
  -4  -7   4         26.54         29.31         3.52 o
  -3  -7   4         16.41         19.10         2.83 o
  -2  -7   4         40.28         43.81         3.68 o
  -1  -7   4          9.80          9.54         0.94 o
   0  -7   4        104.27        105.36         4.64 o
   1  -7   4          3.49          1.29         0.58 o
   2  -7   4        134.85        128.67         8.12 o
   3  -7   4         51.46         56.35         4.75 o
   4  -7   4         12.23          8.65         1.49 o
  -5  -6   4         10.45          9.97         1.34 o
  -4  -6   4         42.93         50.19         4.83 o
  -3  -6   4         39.34         39.67         3.34 o
  -2  -6   4         64.63         62.13         3.37 o
  -1  -6   4         25.78         28.64         2.14 o
   0  -6   4         99.84         98.09         3.03 o
   1  -6   4          5.99          6.99         1.56 o
   2  -6   4          0.27          0.71         1.19 o
   3  -6   4         15.08         14.74         2.04 o
   4  -6   4         13.79         11.63         1.99 o
  -5  -5   4          9.56         10.20         2.03 o
  -4  -5   4        163.93        166.83         6.96 o
  -3  -5   4         48.08         44.76         3.25 o
  -2  -5   4          4.10          4.50         0.71 o
  -1  -5   4        100.78         97.30         3.64 o
   0  -5   4         73.70         80.16         2.95 o
   1  -5   4         52.77         50.16         1.96 o
   2  -5   4         30.41         38.66         2.52 o
   3  -5   4         43.70         40.29         2.34 o
   4  -5   4         23.57         20.74         1.63 o
  -6  -4   4         10.94         10.06         1.74 o
  -5  -4   4         25.94         22.77         3.05 o
  -4  -4   4         46.21         45.52         3.24 o
  -3  -4   4         48.89         49.35         2.27 o
  -2  -4   4        670.67        632.27        15.61 o
  -1  -4   4        294.59        317.18        29.76 o
   0  -4   4         82.00         78.62         5.02 o
   1  -4   4          9.31         10.45         0.92 o
   2  -4   4        216.79        211.70         4.95 o
   3  -4   4         57.18         53.32         2.34 o
   4  -4   4         49.81         45.34         2.12 o
  -6  -3   4          9.21          6.96         1.59 o
  -5  -3   4         17.05         21.55         3.00 o
  -4  -3   4         41.34         39.18         2.29 o
  -3  -3   4         68.36         68.83         2.35 o
  -2  -3   4        313.68        301.89        12.84 o
  -1  -3   4         14.60         17.33         3.69 o
   0  -3   4         43.67         30.81         5.23 o
   1  -3   4        191.02        186.96        15.37 o
   2  -3   4        399.05        381.10         7.47 o
   3  -3   4         21.91         22.85         1.40 o
   4  -3   4         13.93         14.16         1.19 o
   5  -3   4          2.14          2.07         0.76 o
  -6  -2   4        118.37        119.81         7.48 o
  -5  -2   4         96.65         91.54         6.61 o
  -4  -2   4          7.27          8.07         1.00 o
  -3  -2   4         70.11         68.93         2.36 o
  -2  -2   4        398.04        400.53        23.04 o
  -1  -2   4        511.73        493.82        24.06 o
   0  -2   4       1668.72       1613.61        59.21 o
   1  -2   4        136.59        122.85        11.49 o
   2  -2   4        359.13        351.45        16.30 o
   3  -2   4         35.05         35.82         2.27 o
   4  -2   4        138.27        134.48         4.77 o
   5  -2   4          5.23          4.08         1.02 o
  -6  -1   4          5.71          8.83         1.87 o
  -5  -1   4         17.69         15.86         2.12 o
  -4  -1   4        330.07        326.10         7.85 o
  -3  -1   4        138.32        146.31         4.14 o
  -2  -1   4        160.28        157.50        12.81 o
  -1  -1   4         10.04         20.07         3.92 o
   0  -1   4         90.66        106.06         8.55 o
   1  -1   4         83.01         91.01         7.94 o
   2  -1   4         86.05         95.59         3.31 o
   3  -1   4         80.73         81.77         3.40 o
   4  -1   4         47.67         47.86         5.56 o
   5  -1   4          0.55          0.54         0.70 o
  -6   0   4        135.23        135.08         7.94 o
  -5   0   4          8.62          8.50         1.33 o
  -4   0   4          9.49          9.62         1.41 o
  -3   0   4          6.55          6.89         0.76 o
  -2   0   4        457.96        475.59        24.97 o
  -1   0   4          0.01         -0.68         1.18 o
   0   0   4       3414.29       3889.37        93.91 o
   1   0   4       1027.44       1041.54        29.56 o
   2   0   4         68.48         68.89         5.36 o
   3   0   4         27.07         27.14         1.83 o
   4   0   4          0.22          0.40         0.57 o
   5   0   4         31.50         35.94         3.47 o
  -6   1   4          5.60          5.03         1.24 o
  -5   1   4         17.59         16.91         1.83 o
  -4   1   4        328.24        320.98         7.06 o
  -3   1   4        138.31        141.30         3.94 o
  -2   1   4        158.72        140.13        11.74 o
  -1   1   4          9.73         12.34         3.14 o
   0   1   4         91.76         80.02         7.17 o
   1   1   4         83.80         87.38         9.56 o
   2   1   4         86.92         87.19         3.64 o
   3   1   4         81.20         85.09         3.30 o
   4   1   4         47.91         49.98         2.74 o
   5   1   4          0.61          0.64         0.89 o
  -6   2   4        118.40        114.76         5.82 o
  -5   2   4         96.38         99.14         6.66 o
  -4   2   4          7.09          6.92         2.12 o
  -3   2   4         70.60         67.48         2.21 o
  -2   2   4        398.21        403.24        22.54 o
  -1   2   4        512.62        514.05        26.20 o
   0   2   4       1671.97       1768.32        67.01 o
   1   2   4        137.32        136.59        13.77 o
   2   2   4        358.64        364.57        14.44 o
   3   2   4         35.10         35.87         2.40 o
   4   2   4        137.66        138.90         5.96 o
   5   2   4          5.22          5.53         0.96 o
  -6   3   4          9.18         10.91         1.83 o
  -5   3   4         16.96         18.34         1.79 o
  -4   3   4         41.32         44.08         2.34 o
  -3   3   4         68.32         65.42         2.74 o
  -2   3   4        313.96        289.41        13.66 o
  -1   3   4         14.57         17.04         2.90 o
   0   3   4         43.50         42.01         4.15 o
   1   3   4        190.80        203.82        11.54 o
   2   3   4        397.29        409.75        16.96 o
   3   3   4         22.59         24.34         4.41 o
   4   3   4         14.19         17.95         1.95 o
   5   3   4          2.14          2.42         0.73 o
  -6   4   4         11.06         10.60         1.71 o
  -5   4   4         25.93         24.88         2.09 o
  -4   4   4         45.95         43.12         2.11 o
  -3   4   4         49.01         47.11         2.38 o
  -2   4   4        671.48        627.79        16.67 o
  -1   4   4        294.78        316.27        14.83 o
   0   4   4         81.26         84.49        10.20 o
   1   4   4          9.37          7.08         6.95 o
   2   4   4        215.44        211.81         9.22 o
   3   4   4         56.81         60.59         3.98 o
   4   4   4         49.98         51.18         3.32 o
   5   4   4         35.68         35.85         2.36 o
  -5   5   4          9.42          8.91         2.12 o
  -4   5   4        163.37        162.71         4.76 o
  -3   5   4         47.64         51.40         2.52 o
  -2   5   4          4.16          3.89         0.80 o
  -1   5   4        100.51         96.15         5.90 o
   0   5   4         73.71         69.82        10.12 o
   1   5   4         52.96         51.29         7.46 o
   2   5   4         31.04         29.77         2.13 o
   3   5   4         43.64         51.66         4.89 o
   4   5   4         23.60         26.24         2.42 o
  -5   6   4         10.31         12.35         1.46 o
  -4   6   4         42.60         42.17         2.18 o
  -3   6   4         38.65         37.44         2.99 o
  -2   6   4         64.68         60.14         4.47 o
  -1   6   4         25.94         23.50         2.58 o
   0   6   4         99.90        103.01        13.45 o
   1   6   4          6.04          2.20         2.02 o
   2   6   4          0.30          1.14         1.30 o
   3   6   4         15.44         17.16         2.70 o
   4   6   4         13.78         18.38         2.60 o
  -4   7   4         26.76         30.92         2.50 o
  -3   7   4         16.11         18.09         2.04 o
  -2   7   4         40.98         43.54         4.04 o
  -1   7   4          9.97         11.44         2.20 o
   2   7   4        134.23        134.41         8.48 o
   3   7   4         51.36         59.24         5.18 o
   4   7   4         12.25         17.44         2.30 o
  -4   8   4          1.03          1.41         0.95 o
  -3   8   4         36.92         32.61         2.19 o
  -2   8   4          0.38          0.18         0.73 o
  -1   8   4         37.48         31.70         3.46 o
   2   8   4          2.48          4.71         1.69 o
   3   8   4          6.85          6.81         1.66 o
  -3   9   4         11.65         11.46         1.00 o
  -2   9   4          4.15          4.67         1.02 o
  -1   9   4         80.74         70.95         5.11 o
   0   9   4         20.57         15.82         2.40 o
   1   9   4          4.50          5.90         1.57 o
   2   9   4         46.62         53.03         3.03 o
  -2  10   4          2.68          2.19         1.06 o
  -1  10   4         17.33         13.28         2.19 o
   1  10   4          0.82          2.02         0.94 o
  -1 -10   5         11.18          8.40         1.50 o
   0 -10   5          9.02          8.22         1.54 o
  -3  -9   5         12.32         16.40         1.50 o
  -2  -9   5          3.42          3.12         0.79 o
  -1  -9   5          0.60          1.26         0.70 o
   0  -9   5          7.00          5.88         1.06 o
   1  -9   5          2.49          3.43         1.09 o
   2  -9   5          8.93          8.91         1.61 o
  -4  -8   5          4.56          6.88         1.64 o
  -3  -8   5          4.67          4.23         1.33 o
  -2  -8   5         27.60         27.13         1.84 o
  -1  -8   5         42.18         41.80         3.09 o
   0  -8   5         21.82         20.55         2.76 o
   1  -8   5          3.84          4.98         1.85 o
   2  -8   5         20.30         22.84         2.84 o
   3  -8   5         23.80         18.74         2.22 o
  -4  -7   5         76.88         83.16         6.21 o
  -3  -7   5         12.26         12.06         2.42 o
  -2  -7   5         32.02         29.38         2.49 o
  -1  -7   5         89.64         92.03         4.42 o
   0  -7   5         15.82         15.01         1.69 o
   1  -7   5         16.47         14.82         2.50 o
   2  -7   5         61.44         52.02         4.83 o
   3  -7   5          5.96          5.83         1.54 o
  -5  -6   5         25.31         30.36         2.26 o
  -4  -6   5         14.32         15.34         1.79 o
  -3  -6   5         34.22         35.05         2.80 o
  -2  -6   5         57.32         65.17         8.59 o
  -1  -6   5         83.49         88.80         6.47 o
   0  -6   5         48.06         49.41         3.13 o
   1  -6   5         52.85         52.87         3.33 o
   2  -6   5         13.71         11.32         2.26 o
   3  -6   5          0.50          1.28         0.84 o
   4  -6   5          7.27          6.97         1.52 o
  -5  -5   5          4.39          5.08         1.47 o
  -4  -5   5        241.17        241.92         8.95 o
  -3  -5   5        106.89        105.51         5.11 o
  -2  -5   5        142.20        139.97         5.18 o
  -1  -5   5         19.60         19.35         2.58 o
   0  -5   5        141.01        153.43         5.97 o
   1  -5   5         56.33         62.46         4.96 o
   2  -5   5         32.76         33.62         3.74 o
   3  -5   5          5.76          5.32         1.62 o
   4  -5   5          7.34          4.38         1.22 o
  -5  -4   5          9.21          7.17         1.75 o
  -4  -4   5          9.73          9.19         1.42 o
  -3  -4   5         62.28         63.29         3.49 o
  -2  -4   5        207.71        206.55         5.44 o
  -1  -4   5        116.82        126.16         4.71 o
   0  -4   5         36.47         41.02         3.50 o
   1  -4   5         93.72         95.95         4.47 o
   2  -4   5         72.60         73.16         3.14 o
   3  -4   5         46.40         41.90         2.46 o
   4  -4   5        106.88         96.68        10.86 o
  -6  -3   5         28.34         27.99         3.10 o
  -5  -3   5        125.23        117.80         8.01 o
  -4  -3   5         37.25         31.86         2.07 o
  -3  -3   5          5.40          6.48         0.72 o
  -2  -3   5        226.72        230.92         5.04 o
  -1  -3   5         37.44         42.76         3.16 o
   0  -3   5        141.84        144.25        12.67 o
   1  -3   5          2.90          3.21         1.10 o
   2  -3   5         17.99         18.11         1.44 o
   3  -3   5        155.15        155.81         5.43 o
   4  -3   5          0.69          0.84         0.63 o
  -6  -2   5         18.21         15.04         2.32 o
  -5  -2   5         27.21         30.30         2.52 o
  -4  -2   5         40.88         45.75         2.45 o
  -3  -2   5         35.43         32.76         1.79 o
  -2  -2   5        673.34        681.17        13.39 o
  -1  -2   5        301.82        306.40        19.00 o
   0  -2   5        538.75        551.18        26.49 o
   1  -2   5        118.51        119.08         6.38 o
   2  -2   5        128.80        133.97         5.47 o
   3  -2   5         45.07         46.31         3.18 o
   4  -2   5         19.35         15.59         1.50 o
   5  -2   5         13.36         13.91         2.02 o
  -6  -1   5         17.12         15.58         2.43 o
  -5  -1   5         52.20         51.19         2.63 o
  -4  -1   5         90.99         93.18         3.51 o
  -3  -1   5        286.16        294.42         6.92 o
  -2  -1   5        264.57        271.09        19.07 o
  -1  -1   5         27.42         21.77         4.34 o
   0  -1   5        160.69        189.27        13.50 o
   1  -1   5        280.20        287.11        17.74 o
   2  -1   5        188.46        180.33         6.63 o
   3  -1   5        130.55        130.11         5.73 o
   4  -1   5         33.90         27.21         3.13 o
   5  -1   5          3.99          4.55         1.22 o
  -6   0   5         71.21         72.62         3.57 o
  -5   0   5         40.06         38.69         2.68 o
  -4   0   5         82.72         83.96         3.42 o
  -3   0   5        147.79        136.54         6.39 o
  -2   0   5          1.53          1.65         1.98 o
  -1   0   5         30.66         36.03         5.70 o
   0   0   5        989.47       1006.50        43.33 o
   1   0   5         16.37         17.50         4.03 o
   2   0   5         72.09         73.28         3.57 o
   3   0   5          0.92          1.63         0.67 o
   4   0   5         95.23         97.09         6.50 o
   5   0   5          8.20          8.67         1.56 o
  -6   1   5         16.91         14.96         1.51 o
  -5   1   5         52.55         49.56         3.16 o
  -4   1   5         91.55         90.01         3.00 o
  -3   1   5        284.89        305.01         6.21 o
  -2   1   5        264.50        295.76        20.07 o
  -1   1   5         27.36         16.74         4.18 o
   0   1   5        160.88        158.67        11.62 o
   1   1   5        281.26        291.47        19.65 o
   2   1   5        188.03        188.98         6.17 o
   3   1   5        130.60        135.42         7.26 o
   4   1   5         33.57         25.18         2.26 o
   5   1   5          3.90          1.98         0.89 o
  -6   2   5         18.85         20.74         1.78 o
  -5   2   5         27.69         32.66         3.62 o
  -4   2   5         40.87         43.37         2.83 o
  -3   2   5         35.21         35.50         1.59 o
  -2   2   5        675.66        679.51        13.28 o
  -1   2   5        298.77        328.67        21.14 o
   0   2   5        538.09        512.48        26.69 o
   1   2   5        117.63        118.09         5.37 o
   2   2   5        127.97        119.91        11.66 o
   3   2   5         44.75         45.19         3.00 o
   4   2   5         19.43         19.86         2.05 o
   5   2   5         13.52         12.46         1.88 o
  -6   3   5         27.95         29.77         2.99 o
  -5   3   5        126.73        127.48         7.84 o
  -4   3   5         37.24         35.41         2.15 o
  -3   3   5          5.47          7.31         0.91 o
  -2   3   5        226.76        222.32         7.29 o
  -1   3   5         37.69         39.63         2.25 o
   0   3   5        142.08        140.68        10.05 o
   1   3   5          2.96          3.53         1.36 o
   2   3   5         17.89         16.48         2.55 o
   3   3   5        154.94        160.12         6.39 o
   4   3   5          0.59          1.71         0.77 o
  -5   4   5          9.35          9.03         2.30 o
  -4   4   5          9.42          9.69         1.04 o
  -3   4   5         61.97         60.46         2.85 o
  -2   4   5        207.92        209.80         6.63 o
  -1   4   5        116.46        115.00         5.16 o
   0   4   5         36.68         45.97         7.99 o
   1   4   5         93.79         95.27         4.53 o
   2   4   5         72.03         71.40         4.27 o
   3   4   5         46.36         45.19         4.54 o
   4   4   5        107.25        119.83         7.62 o
  -5   5   5          4.66          5.13         0.87 o
  -4   5   5        240.60        249.26         6.76 o
  -3   5   5        106.77        100.11         3.98 o
  -2   5   5        142.14        148.71         5.84 o
  -1   5   5         19.54         20.21         2.20 o
   0   5   5        141.98        142.23        16.26 o
   1   5   5         57.06         61.81         4.32 o
   2   5   5         32.67         33.51         3.81 o
   3   5   5          5.87          6.02         1.74 o
   4   5   5          7.50         12.30         2.16 o
  -5   6   5         25.12         27.99         2.10 o
  -4   6   5         14.00         12.66         2.05 o
  -3   6   5         33.63         33.29         2.19 o
  -2   6   5         57.76         58.58         3.42 o
  -1   6   5         83.43         83.16         4.10 o
   0   6   5         48.32         49.12         4.28 o
   1   6   5         52.96         56.85         4.86 o
   2   6   5         14.02         16.29         2.77 o
   3   6   5          0.43          0.59         1.26 o
   4   6   5          7.42          6.60         1.56 o
  -4   7   5         77.06         77.25         5.52 o
  -3   7   5         12.20         12.16         1.71 o
  -2   7   5         31.78         28.56         3.41 o
  -1   7   5         89.16         88.46         4.38 o
   0   7   5         15.96         12.84         2.21 o
   1   7   5         16.43         14.84         2.46 o
   2   7   5         60.70         69.21         5.66 o
   3   7   5          5.77          4.95         1.51 o
  -4   8   5          4.62          4.15         0.89 o
  -3   8   5          4.61          5.71         0.93 o
  -2   8   5         28.34         23.84         2.31 o
  -1   8   5         42.63         40.84         4.00 o
   0   8   5         21.75         14.74         2.27 o
   1   8   5          3.68          4.55         1.06 o
   2   8   5         20.56         20.66         2.81 o
   3   8   5         23.88         22.37         1.87 o
  -3   9   5         12.21         11.76         0.95 o
  -2   9   5          3.57          3.21         0.92 o
  -1   9   5          0.53          0.11         0.78 o
   0   9   5          7.19         30.51         3.08 o
   1   9   5          2.38          2.23         1.30 o
   2   9   5          8.74          7.29         1.56 o
  -1  10   5         11.27          8.44         1.66 o
  -2  -9   6          1.37          1.60         0.87 o
  -1  -9   6         11.24         12.76         2.07 o
   0  -9   6         27.05         28.51         2.09 o
   1  -9   6          1.32          0.95         0.54 o
  -3  -8   6          6.40          6.24         1.59 o
  -2  -8   6          8.25          9.72         1.41 o
  -1  -8   6         19.83         18.50         1.92 o
   0  -8   6         37.59         37.79         4.71 o
   1  -8   6          2.29          1.35         0.94 o
   2  -8   6          5.15          7.33         1.56 o
  -4  -7   6         30.41         32.91         3.58 o
  -3  -7   6         16.56         17.57         2.85 o
  -2  -7   6         20.17         17.40         1.96 o
  -1  -7   6          8.72         10.25         1.59 o
   0  -7   6         33.10         30.91         2.47 o
   1  -7   6         26.77         23.38         3.02 o
   2  -7   6         12.32         14.88         2.49 o
   3  -7   6          6.14          6.15         1.53 o
  -4  -6   6         17.88         18.40         1.97 o
  -3  -6   6         90.39         90.25         4.74 o
  -2  -6   6        140.19        138.56         6.05 o
  -1  -6   6         13.91         11.71         1.64 o
   0  -6   6         49.22         49.05         3.19 o
   1  -6   6         23.79         21.60         2.17 o
   2  -6   6          5.52          3.01         1.46 o
   3  -6   6          9.82         10.48         1.95 o
  -5  -5   6         19.37         18.97         2.63 o
  -4  -5   6          7.30          8.62         1.38 o
  -3  -5   6         32.19         32.20         2.76 o
  -2  -5   6         82.99         81.62         4.30 o
  -1  -5   6         13.35         14.08         1.61 o
   0  -5   6         65.24         66.26         3.73 o
   1  -5   6         51.57         53.26         3.31 o
   2  -5   6        131.99        145.65         8.78 o
   3  -5   6          7.92          8.05         1.82 o
   4  -5   6         12.05         10.76         1.73 o
  -5  -4   6         16.58         17.09         3.14 o
  -4  -4   6        122.36        125.21         5.89 o
  -3  -4   6         16.81         17.78         2.03 o
  -2  -4   6         35.00         33.24         1.66 o
  -1  -4   6        186.37        183.11         6.41 o
   0  -4   6        115.23        119.03         6.26 o
   1  -4   6          3.65          3.48         1.49 o
   2  -4   6        130.81        145.06         6.14 o
   3  -4   6         28.49         32.12         2.52 o
   4  -4   6          3.95          5.24         1.32 o
  -5  -3   6         59.11         64.85         5.57 o
  -4  -3   6        102.17        100.82         4.02 o
  -3  -3   6         41.31         38.14         3.37 o
  -2  -3   6        126.11        119.87         2.98 o
  -1  -3   6        128.39        123.97         6.16 o
   0  -3   6         88.81         86.94         5.42 o
   1  -3   6        376.86        391.92        16.43 o
   2  -3   6        125.48        122.46         8.07 o
   3  -3   6         33.04         32.08         2.48 o
   4  -3   6         21.32         19.44         2.22 o
  -6  -2   6         11.84         14.76         2.26 o
  -5  -2   6         31.37         31.77         2.55 o
  -4  -2   6         28.64         26.36         1.89 o
  -3  -2   6         64.85         59.79         2.77 o
  -2  -2   6         14.40         14.96         1.31 o
  -1  -2   6         27.98         31.60         1.93 o
   0  -2   6        165.62        157.84         8.17 o
   1  -2   6        190.48        179.50         8.94 o
   2  -2   6        193.79        194.99        10.03 o
   3  -2   6         24.40         24.91         2.17 o
   4  -2   6          7.22          9.50         1.27 o
  -6  -1   6         31.37         30.37         3.25 o
  -5  -1   6        265.69        260.38         9.13 o
  -4  -1   6         47.42         50.25         3.60 o
  -3  -1   6          9.42          8.78         1.42 o
  -2  -1   6          0.83          0.29         0.31 o
  -1  -1   6         92.72         90.92         4.70 o
   0  -1   6        129.86        128.17         5.86 o
   1  -1   6         95.10         88.90         5.50 o
   2  -1   6        454.63        487.19        19.76 o
   3  -1   6        393.53        412.98        17.70 o
   4  -1   6        113.75        113.77         7.55 o
  -6   0   6          5.48          6.06         1.40 o
  -5   0   6          0.81          0.94         0.53 o
  -4   0   6          2.05          1.62         0.57 o
  -3   0   6         56.98         57.31         4.05 o
  -2   0   6         12.55         11.21         0.97 o
  -1   0   6        137.87        157.96         6.74 o
   0   0   6          0.33          2.08         1.70 o
   1   0   6         40.78         37.08         2.24 o
   2   0   6          1.86          2.93         1.12 o
   3   0   6         25.65         35.18         3.88 o
   4   0   6          5.74          7.25         1.63 o
  -6   1   6         31.73         29.92         2.08 o
  -5   1   6        266.51        251.65         8.64 o
  -4   1   6         46.92         46.64         3.25 o
  -3   1   6          9.27          9.27         1.11 o
  -2   1   6          0.84          0.72         0.40 o
  -1   1   6         93.20         88.93         8.57 o
   0   1   6        129.00        148.38         8.93 o
   1   1   6         93.84         93.85         4.00 o
   2   1   6        454.60        471.21        13.40 o
   3   1   6        392.89        414.78        18.00 o
   4   1   6        113.56        113.08         7.15 o
  -6   2   6         11.89         12.30         1.28 o
  -5   2   6         31.31         31.33         3.59 o
  -4   2   6         28.68         30.45         1.92 o
  -3   2   6         64.64         63.88         2.62 o
  -2   2   6         14.22         14.35         1.15 o
  -1   2   6         28.16         31.93         1.42 o
   0   2   6        166.70        165.16         8.83 o
   1   2   6        191.28        195.26         6.73 o
   2   2   6        194.05        192.56         8.95 o
   3   2   6         24.16         24.28         3.18 o
   4   2   6          7.38          6.88         1.71 o
  -5   3   6         59.74         60.07         4.98 o
  -4   3   6        101.74        117.58         5.14 o
  -3   3   6         41.75         42.94         1.91 o
  -2   3   6        127.23        122.97         3.37 o
  -1   3   6        129.66        131.98         3.58 o
   0   3   6         88.90         85.94         4.89 o
   1   3   6        376.49        322.60        24.31 o
   2   3   6        124.95        121.80         7.54 o
   3   3   6         32.64         29.83         3.59 o
   4   3   6         21.01         24.29         3.01 o
  -5   4   6         16.53         18.34         2.60 o
  -4   4   6        122.27        123.88         6.09 o
  -3   4   6         16.16         15.51         1.46 o
  -2   4   6         34.91         33.81         2.31 o
  -1   4   6        185.86        172.12         4.44 o
   0   4   6        114.91        120.66         6.30 o
   1   4   6          3.65          3.71         1.04 o
   2   4   6        130.07        117.93         7.63 o
   3   4   6         28.19         29.09         3.58 o
   4   4   6          3.88          5.27         1.43 o
  -5   5   6         19.68         16.98         1.65 o
  -4   5   6          7.52          7.91         0.98 o
  -3   5   6         31.90         36.49         2.32 o
  -2   5   6         83.48         85.67         4.29 o
  -1   5   6         13.47         14.84         1.29 o
   0   5   6         65.67         62.71         4.49 o
   1   5   6         51.83         49.69         4.47 o
   2   5   6        130.86        120.62         7.79 o
   3   5   6          8.21         12.02         2.45 o
   4   5   6         11.81         11.28         1.36 o
  -5   6   6          2.76          4.91         1.68 o
  -4   6   6         17.77         16.22         1.24 o
  -3   6   6         89.13         91.27         3.86 o
  -2   6   6        140.91        136.65         6.35 o
  -1   6   6         13.99         14.87         1.81 o
   0   6   6         49.01         43.81         4.18 o
   1   6   6         24.21         23.55         3.40 o
   2   6   6          5.46          5.24         1.59 o
   3   6   6          9.60          8.48         1.99 o
  -4   7   6         30.38         30.90         2.70 o
  -3   7   6         16.34         16.14         1.88 o
  -2   7   6         20.01         20.58         1.66 o
  -1   7   6          8.69          7.22         1.27 o
   0   7   6         32.92         34.55         3.70 o
   1   7   6         27.01         29.09         2.41 o
   2   7   6         12.38         11.47         1.61 o
   3   7   6          6.09          5.02         1.53 o
  -3   8   6          6.49          6.67         1.11 o
  -2   8   6          8.46          7.68         1.10 o
  -1   8   6         19.76         17.10         1.77 o
   0   8   6         37.29         33.87         3.91 o
   1   8   6          2.24          1.50         1.12 o
   2   8   6          5.23          5.65         1.09 o
  -2   9   6          1.24          0.69         0.82 o
  -1   9   6         11.24          9.34         1.69 o
   0   9   6         27.10         21.84         2.60 o
   1   9   6          1.29          1.23         0.62 o
  -1  -9   7          0.45          0.97         0.62 o
   0  -9   7          1.23          0.91         0.89 o
  -3  -8   7         16.26         18.59         2.53 o
  -2  -8   7         10.59          9.11         1.87 o
  -1  -8   7          2.04          1.06         0.64 o
   0  -8   7          2.72          5.67         1.51 o
   1  -8   7          4.03          3.41         1.10 o
  -4  -7   7          5.56          5.36         1.32 o
  -3  -7   7         31.20         32.15         3.70 o
  -2  -7   7         85.02         82.02         4.31 o
  -1  -7   7         75.53         71.52         4.04 o
   0  -7   7         86.90         71.76         5.83 o
   1  -7   7         66.45         69.95         5.15 o
   2  -7   7         22.96         24.76         2.82 o
  -4  -6   7         13.39         15.69         2.07 o
  -3  -6   7         38.06         30.16         2.58 o
  -2  -6   7         68.52         65.48         3.85 o
  -1  -6   7         76.64         74.14         5.15 o
   0  -6   7          6.86          6.73         1.84 o
   1  -6   7         26.71         26.57         2.34 o
   2  -6   7          5.95          6.78         1.72 o
   3  -6   7         23.87         22.96         2.58 o
  -4  -5   7         13.67         13.45         2.12 o
  -3  -5   7         49.20         50.86         3.58 o
  -2  -5   7        121.97        118.04         5.43 o
  -1  -5   7         29.16         28.11         1.95 o
   0  -5   7        185.57        173.72        10.45 o
   1  -5   7         39.82         42.67         4.15 o
   2  -5   7         75.26         84.72         4.40 o
   3  -5   7          3.46          4.03         1.23 o
  -5  -4   7          1.56          1.34         0.81 o
  -4  -4   7          5.40          4.99         1.09 o
  -3  -4   7         31.05         33.78         2.87 o
  -2  -4   7        481.74        467.21        12.69 o
  -1  -4   7        131.50        134.66         4.62 o
   0  -4   7         36.84         39.98         2.72 o
   1  -4   7         31.42         35.14         3.76 o
   2  -4   7         79.55         89.07         4.38 o
   3  -4   7         14.13         12.21         2.17 o
   4  -4   7         12.74         12.37         1.85 o
  -5  -3   7         11.15          9.25         2.12 o
  -4  -3   7        100.74         90.52         4.03 o
  -3  -3   7          7.08          4.90         1.05 o
  -2  -3   7         17.38         18.09         1.22 o
  -1  -3   7         95.84        102.49         4.88 o
   0  -3   7         17.67         21.23         2.60 o
   1  -3   7         17.71         23.50         2.99 o
   2  -3   7         13.55         13.19         2.68 o
   3  -3   7         14.74         14.67         2.92 o
   4  -3   7          0.84          1.01         0.57 o
  -5  -2   7          1.64          1.82         0.73 o
  -4  -2   7         30.11         30.18         2.05 o
  -3  -2   7         24.75         23.05         2.11 o
  -2  -2   7        211.06        200.32         5.66 o
  -1  -2   7        159.87        179.18         5.98 o
   0  -2   7         50.56         52.69         2.83 o
   1  -2   7         19.04         19.80         2.64 o
   2  -2   7         16.24         14.15         2.64 o
   3  -2   7          7.06          6.84         2.74 o
   4  -2   7          1.74          2.01         0.62 o
  -5  -1   7         96.93         95.71         4.68 o
  -4  -1   7         83.41         83.90         4.04 o
  -3  -1   7         25.70         23.51         1.41 o
  -2  -1   7        177.57        165.76         4.94 o
  -1  -1   7         18.68         17.35         3.27 o
   0  -1   7        129.11        137.44         5.11 o
   1  -1   7         64.52         69.97         5.01 o
   2  -1   7         87.65         96.63         6.56 o
   3  -1   7          7.12          3.93         1.38 o
   4  -1   7          4.46          3.21         0.75 o
  -6   0   7         14.31         14.78         1.91 o
  -5   0   7          1.60          2.41         0.77 o
  -4   0   7         22.69         21.05         1.68 o
  -3   0   7         10.20         10.90         1.14 o
  -2   0   7          8.82          9.72         1.00 o
  -1   0   7         10.39         11.16         1.21 o
   0   0   7          0.00         -0.02         1.07 o
   1   0   7          0.04          0.82         1.87 o
   2   0   7          4.54          5.78         1.57 o
   3   0   7         44.64         46.41         4.35 o
   4   0   7          4.05          3.02         2.03 o
  -5   1   7         96.62        103.19         6.75 o
  -4   1   7         82.97         82.12         4.21 o
  -3   1   7         25.32         22.28         4.15 o
  -2   1   7        177.11        174.85         5.00 o
  -1   1   7         18.41         16.48         1.55 o
   0   1   7        129.86        148.68         8.23 o
   1   1   7         64.31         75.13         4.58 o
   2   1   7         87.93         86.14         6.12 o
   3   1   7          7.16         10.66         2.20 o
   4   1   7          4.43          6.16         1.57 o
  -5   2   7          1.61          1.11         0.68 o
  -4   2   7         29.99         30.03         2.55 o
  -3   2   7         25.17         26.80         1.80 o
  -2   2   7        212.39        214.02         5.77 o
  -1   2   7        160.48        156.80         4.50 o
   0   2   7         50.52         50.67         6.03 o
   1   2   7         19.10         22.73         2.31 o
   2   2   7         16.30         15.91         4.19 o
   3   2   7          7.21          7.55         1.72 o
   4   2   7          1.67          1.20         0.98 o
  -5   3   7         11.15         13.38         2.28 o
  -4   3   7        101.29         97.81         4.79 o
  -3   3   7          7.35          7.27         0.96 o
  -2   3   7         17.47         19.04         1.50 o
  -1   3   7         96.10         92.29         3.31 o
   0   3   7         17.88         17.57         1.56 o
   1   3   7         17.40         17.85         1.86 o
   2   3   7         13.94         11.38         1.55 o
   3   3   7         14.90         14.00         2.36 o
   4   3   7          0.83          1.36         1.00 o
  -5   4   7          1.62          1.69         1.09 o
  -4   4   7          5.25          4.70         0.85 o
  -3   4   7         31.39         33.59         2.10 o
  -2   4   7        482.01        486.61         9.93 o
  -1   4   7        131.95        134.87         3.77 o
   0   4   7         36.80         33.73         2.51 o
   1   4   7         31.60         33.71         3.91 o
   2   4   7         79.06         82.07         5.38 o
   3   4   7         13.68         14.94         1.73 o
   4   4   7         12.71         14.55         2.06 o
  -5   5   7          0.38          2.11         1.01 o
  -4   5   7         13.80         17.49         1.45 o
  -3   5   7         48.93         52.09         3.75 o
  -2   5   7        122.16        130.37         4.60 o
  -1   5   7         29.35         29.82         2.49 o
   0   5   7        185.53        174.47         6.63 o
   1   5   7         39.85         35.03         2.74 o
   2   5   7         76.36         80.12         4.34 o
   3   5   7          3.35          3.61         0.98 o
  -4   6   7         13.25         15.68         1.36 o
  -3   6   7         37.89         35.44         2.19 o
  -2   6   7         68.42         69.33         4.99 o
  -1   6   7         76.83         66.02         3.78 o
   0   6   7          6.87          6.59         1.87 o
   1   6   7         26.82         28.35         2.38 o
   2   6   7          5.90          7.66         1.78 o
   3   6   7         23.40         28.94         2.19 o
  -4   7   7          5.43          8.20         1.52 o
  -3   7   7         30.91         32.42         1.98 o
  -2   7   7         84.84         81.71         2.98 o
  -1   7   7         75.65         75.32         4.00 o
   0   7   7         87.28         83.95         3.48 o
   1   7   7         66.61         67.94         5.45 o
   2   7   7         22.81         23.62         2.06 o
  -3   8   7         16.08         14.89         1.24 o
  -2   8   7         10.84          9.73         1.05 o
  -1   8   7          2.13          3.32         0.81 o
   0   8   7          2.73          3.28         1.22 o
   1   8   7          4.01          3.11         0.93 o
  -1   9   7          0.46          1.49         0.57 o
   0   9   7          1.20          1.74         0.93 o
  -2  -8   8          4.04          6.54         1.45 o
  -1  -8   8          7.08          8.09         1.23 o
   0  -8   8         13.82         11.66         1.81 o
  -3  -7   8          4.75          3.27         1.20 o
  -2  -7   8          8.19          8.23         1.89 o
  -1  -7   8          0.06          0.63         0.63 o
   0  -7   8         47.61         51.08         3.16 o
   1  -7   8         46.82         40.20         3.40 o
  -4  -6   8          0.83          0.80         0.51 o
  -3  -6   8         11.16          8.83         2.22 o
  -2  -6   8         36.93         31.50         2.53 o
  -1  -6   8         45.47         44.83         3.09 o
   0  -6   8         65.08         64.20         5.71 o
   1  -6   8         12.93         11.58         1.47 o
   2  -6   8         18.98         15.90         2.22 o
  -4  -5   8          3.47          3.34         0.92 o
  -3  -5   8          5.46          7.21         1.34 o
  -2  -5   8          3.84          4.27         0.99 o
  -1  -5   8         40.72         40.93         2.41 o
   0  -5   8         34.96         33.40         4.11 o
   1  -5   8         92.30         88.59         6.06 o
   2  -5   8         75.57         75.90         5.44 o
   3  -5   8         15.47         15.50         2.04 o
  -5  -4   8         21.19         20.08         2.62 o
  -4  -4   8         17.25         18.76         2.77 o
  -3  -4   8         76.70         65.75         5.76 o
  -2  -4   8        132.81        130.09         6.05 o
  -1  -4   8         23.78         21.56         2.25 o
   0  -4   8          4.13          5.70         1.84 o
   1  -4   8         78.94         75.99         5.86 o
   2  -4   8         17.65         22.47         3.03 o
   3  -4   8          8.23          6.55         1.54 o
  -5  -3   8          6.54          8.01         1.82 o
  -4  -3   8         49.64         49.23         5.06 o
  -3  -3   8         13.48          8.96         2.06 o
  -2  -3   8          0.60          1.18         0.56 o
  -1  -3   8         65.36         65.36         3.94 o
   0  -3   8         10.75         12.46         2.10 o
   1  -3   8        118.95        124.07         7.75 o
   2  -3   8         75.32         80.33         6.00 o
   3  -3   8          3.42          5.36         1.55 o
  -5  -2   8         16.38         13.73         1.89 o
  -4  -2   8         18.41         16.09         1.89 o
  -3  -2   8         24.55         23.38         3.01 o
  -2  -2   8        113.84        111.22         4.23 o
  -1  -2   8         84.46         93.40         5.45 o
   0  -2   8          2.55          2.52         0.76 o
   1  -2   8         43.79         46.90         4.28 o
   2  -2   8         24.35         26.90         3.31 o
   3  -2   8          6.53          6.99         1.10 o
  -5  -1   8          5.91          5.76         1.03 o
  -4  -1   8         77.70         70.71         4.52 o
  -3  -1   8         94.94         94.25         3.65 o
  -2  -1   8         17.56         17.68         1.88 o
  -1  -1   8         22.79         28.55         2.35 o
   0  -1   8         61.68         61.36         4.77 o
   1  -1   8         15.39         13.21         1.57 o
   2  -1   8         14.12         16.38         2.60 o
   3  -1   8         10.17          8.91         1.25 o
  -5   0   8          0.11          0.06         0.59 o
  -4   0   8          0.55          0.45         0.54 o
  -3   0   8         23.21         24.90         1.80 o
  -2   0   8          1.06          0.76         0.57 o
  -1   0   8         59.02         58.40         4.27 o
   0   0   8          0.03          0.90         0.99 o
   1   0   8          8.73          8.19         1.78 o
   2   0   8          0.53          0.65         0.96 o
   3   0   8         11.77          9.74         1.96 o
   4   0   8          5.26          6.21         1.38 o
  -5   1   8          5.82          6.55         1.50 o
  -4   1   8         77.78         75.69         4.03 o
  -3   1   8         95.00        102.27         7.43 o
  -2   1   8         17.30         18.02         1.84 o
  -1   1   8         22.72         21.91         1.83 o
   0   1   8         61.63         59.50         4.34 o
   1   1   8         15.30         15.34         1.71 o
   2   1   8         14.53         14.21         2.40 o
   3   1   8          9.97         10.06         1.94 o
  -5   2   8         16.39         14.92         2.24 o
  -4   2   8         18.60         21.41         1.66 o
  -3   2   8         24.80         27.18         2.68 o
  -2   2   8        112.80        122.36         5.26 o
  -1   2   8         85.10         89.02         3.39 o
   0   2   8          2.42          2.32         0.75 o
   1   2   8         44.62         45.69         2.97 o
   2   2   8         24.48         24.51         2.17 o
   3   2   8          6.59          7.48         1.72 o
  -5   3   8          6.64          7.21         1.66 o
  -4   3   8         50.33         49.59         3.07 o
  -3   3   8         13.34         12.50         1.23 o
  -2   3   8          0.55          1.41         0.60 o
  -1   3   8         65.30         66.20         2.92 o
   0   3   8         10.67         10.16         1.15 o
   1   3   8        118.65        133.95         5.65 o
   2   3   8         76.43         84.15         4.26 o
   3   3   8          3.60          4.77         1.39 o
  -5   4   8         21.16         22.14         2.57 o
  -4   4   8         17.14         20.48         2.35 o
  -3   4   8         76.58         75.63         4.05 o
  -2   4   8        131.15        130.83         4.57 o
  -1   4   8         23.67         23.74         1.77 o
   0   4   8          4.17          3.78         1.11 o
   1   4   8         79.51         86.06         6.34 o
   2   4   8         17.54         16.20         1.78 o
   3   4   8          8.24          8.73         1.80 o
  -4   5   8          3.34          2.23         0.75 o
  -3   5   8          5.39          6.35         1.38 o
  -2   5   8          3.75          4.01         0.79 o
  -1   5   8         40.95         37.78         2.20 o
   0   5   8         35.19         36.06         2.66 o
   1   5   8         92.49        100.09         6.71 o
   2   5   8         76.31         85.69         4.22 o
   3   5   8         15.53         15.09         2.09 o
  -4   6   8          0.80          1.27         0.79 o
  -3   6   8         10.56         10.03         1.08 o
  -2   6   8         36.51         33.86         2.08 o
  -1   6   8         45.60         41.76         2.88 o
   0   6   8         65.32         68.13         3.12 o
   1   6   8         13.00         10.41         3.28 o
   2   6   8         18.69         19.43         2.12 o
  -3   7   8          4.78          4.66         0.70 o
  -2   7   8          8.04          8.14         1.00 o
  -1   7   8          0.05          0.75         0.60 o
   0   7   8         47.56         55.39         6.15 o
   1   7   8         46.87         47.55         2.38 o
  -2   8   8          4.14          3.20         1.05 o
  -1   8   8          7.29          4.85         0.74 o
   0   8   8         13.86         13.32         1.71 o
  -2  -7   9          8.20          5.30         1.39 o
  -1  -7   9          9.58          9.35         1.75 o
   0  -7   9          1.46          2.13         0.96 o
  -3  -6   9         14.24         10.67         4.13 o
  -2  -6   9         13.42         13.78         2.40 o
  -1  -6   9         12.73         12.03         2.37 o
   0  -6   9          7.39          5.33         1.59 o
   1  -6   9          1.10          2.10         1.01 o
  -4  -5   9          4.50          4.06         1.14 o
  -3  -5   9          2.24          2.92         1.51 o
  -2  -5   9         26.66         29.93         3.66 o
  -1  -5   9          4.96          7.27         1.28 o
   0  -5   9         31.80         26.40         3.59 o
   1  -5   9         52.44         48.36         4.64 o
   2  -5   9         26.28         23.32         2.04 o
  -4  -4   9          5.66          5.06         1.51 o
  -3  -4   9         15.27         11.14         2.84 o
  -2  -4   9        125.36        124.50         5.78 o
  -1  -4   9        133.86        136.70         6.20 o
   0  -4   9         40.41         44.10         3.18 o
   1  -4   9         32.89         27.25         3.16 o
   2  -4   9          5.73          5.91         1.03 o
  -4  -3   9          9.49         13.00         2.45 o
  -3  -3   9         41.58         38.44         2.77 o
  -2  -3   9         26.58         25.89         1.76 o
  -1  -3   9         11.42          8.66         2.16 o
   0  -3   9         54.54         56.94         5.05 o
   1  -3   9         35.08         33.42         3.59 o
   2  -3   9         27.32         23.33         2.97 o
   3  -3   9          4.35          5.00         1.21 o
  -5  -2   9          5.65          5.70         1.50 o
  -4  -2   9         41.58         39.16         2.89 o
  -3  -2   9        164.75        165.00         9.25 o
  -2  -2   9        324.72        328.16         7.58 o
  -1  -2   9        193.35        206.70         6.35 o
   0  -2   9         83.60         90.79         6.02 o
   1  -2   9          5.77          3.98         1.35 o
   2  -2   9         22.39         20.88         2.78 o
   3  -2   9         11.16          9.49         1.71 o
  -5  -1   9          1.75          2.54         0.84 o
  -4  -1   9        156.25        150.60         6.38 o
  -3  -1   9        158.55        158.36         9.12 o
  -2  -1   9        154.49        180.11         7.06 o
  -1  -1   9         13.75         18.30         1.96 o
   0  -1   9          7.09          5.72         1.70 o
   1  -1   9          9.22          8.15         1.29 o
   2  -1   9          3.28          4.04         0.88 o
   3  -1   9          0.48          0.29         0.68 o
  -5   0   9          3.93          3.84         1.04 o
  -4   0   9        123.10        118.31         4.29 o
  -3   0   9        153.97        164.97         6.38 o
  -2   0   9         30.64         32.63         2.66 o
  -1   0   9          9.38          9.20         1.87 o
   0   0   9         15.49         12.21         2.32 o
   1   0   9         20.30         21.48         2.24 o
   2   0   9         11.63         11.13         1.48 o
   3   0   9          9.47         10.65         1.29 o
  -5   1   9          1.76          2.37         0.90 o
  -4   1   9        156.08        165.58         6.38 o
  -3   1   9        158.00        156.15         6.26 o
  -2   1   9        153.95        171.19         5.46 o
  -1   1   9         13.77         14.26         1.39 o
   0   1   9          6.90          5.16         1.57 o
   1   1   9          8.73          7.90         1.64 o
   2   1   9          3.27          5.11         1.50 o
   3   1   9          0.52          1.01         0.71 o
  -5   2   9          5.79          7.62         1.43 o
  -4   2   9         41.97         41.22         2.78 o
  -3   2   9        165.43        180.19         7.54 o
  -2   2   9        323.82        346.18        10.93 o
  -1   2   9        193.33        210.34         6.23 o
   0   2   9         84.02         84.44         6.08 o
   1   2   9          5.89          2.95         1.57 o
   2   2   9         22.75         23.75         2.84 o
   3   2   9         11.14         12.37         1.92 o
  -4   3   9          9.45          9.86         1.08 o
  -3   3   9         41.55         42.76         2.85 o
  -2   3   9         26.42         29.33         2.43 o
  -1   3   9         11.35          7.83         1.02 o
   0   3   9         54.20         47.70         3.11 o
   1   3   9         34.80         33.97         2.11 o
   2   3   9         27.84         28.42         1.81 o
   3   3   9          4.26          6.53         1.39 o
  -4   4   9          5.86          6.70         1.59 o
  -3   4   9         15.22         13.49         1.51 o
  -2   4   9        124.71        118.63         4.20 o
  -1   4   9        133.51        133.98         4.56 o
   0   4   9         40.33         30.38         2.36 o
   1   4   9         33.08         36.91         2.42 o
   2   4   9          5.66          5.28         0.93 o
  -4   5   9          4.49          6.19         1.37 o
  -3   5   9          2.24          1.54         0.60 o
  -2   5   9         26.73         28.13         2.27 o
  -1   5   9          4.92          6.68         0.93 o
   0   5   9         31.54         30.31         1.93 o
   1   5   9         52.25         51.01         2.55 o
   2   5   9         26.34         25.53         1.59 o
  -3   6   9         14.32         14.64         1.69 o
  -2   6   9         13.50         14.58         1.59 o
  -1   6   9         12.76         11.94         1.43 o
   0   6   9          7.38          7.28         1.18 o
   1   6   9          1.08          2.71         0.76 o
  -2   7   9          8.23          8.13         1.09 o
  -1   7   9          9.57         10.19         1.28 o
   0   7   9          1.48          2.42         0.77 o
  -2  -6  10          0.61          0.86         0.85 o
  -1  -6  10          1.49          2.78         1.12 o
   0  -6  10          1.62          1.21         0.93 o
  -3  -5  10          1.37          1.03         0.51 o
  -2  -5  10          0.28          0.26         0.63 o
  -1  -5  10          1.06          2.19         0.76 o
   0  -5  10          3.14          3.98         1.49 o
   1  -5  10         45.77         44.97         4.09 o
  -3  -4  10         31.07         30.45         2.43 o
  -2  -4  10          2.26          2.47         1.14 o
  -1  -4  10          4.78          5.05         0.99 o
   0  -4  10          3.08          2.34         1.91 o
   1  -4  10          9.63          6.97         1.89 o
  -4  -3  10          5.82          8.20         1.78 o
  -3  -3  10         26.20         27.61         2.97 o
  -2  -3  10         23.65         21.59         2.15 o
  -1  -3  10         92.55         90.44         5.54 o
   0  -3  10          4.07          5.72         1.17 o
   1  -3  10         17.45         15.62         2.43 o
   2  -3  10         34.64         39.48         3.41 o
  -4  -2  10         29.06         26.90         3.33 o
  -3  -2  10          9.33         10.22         1.94 o
  -2  -2  10         17.12         14.64         1.16 o
  -1  -2  10         11.98          9.72         1.19 o
   0  -2  10         68.85         69.97         5.60 o
   1  -2  10          1.41          0.80         0.71 o
   2  -2  10          5.24          6.70         1.53 o
  -4  -1  10          1.48          1.03         0.61 o
  -3  -1  10         19.83         21.14         2.84 o
  -2  -1  10          6.51          4.95         1.05 o
  -1  -1  10         77.55         77.74         3.43 o
   0  -1  10         28.23         31.37         3.50 o
   1  -1  10         12.52         13.96         2.18 o
   2  -1  10         21.57         20.95         2.53 o
  -4   0  10          3.03          1.79         0.78 o
  -3   0  10         54.15         53.43         4.65 o
  -2   0  10         49.02         56.33         3.46 o
  -1   0  10         50.39         49.52         4.16 o
   0   0  10         48.14         41.24         4.09 o
   1   0  10         56.99         57.03         4.69 o
   2   0  10          5.28          6.27         1.16 o
  -4   1  10          1.44          0.68         0.45 o
  -3   1  10         19.93         18.26         1.76 o
  -2   1  10          6.48          5.54         1.12 o
  -1   1  10         76.89         82.80         4.31 o
   0   1  10         27.98         32.22         3.59 o
   1   1  10         12.46         13.47         2.28 o
   2   1  10         21.59         24.81         1.94 o
  -4   2  10         29.21         26.70         2.01 o
  -3   2  10          9.39         12.20         1.81 o
  -2   2  10         17.08         16.49         1.75 o
  -1   2  10         11.94         11.24         1.22 o
   0   2  10         68.43         58.26         5.04 o
   1   2  10          1.36          0.14         1.06 o
   2   2  10          5.37          6.67         1.05 o
  -4   3  10          6.00          7.48         1.01 o
  -3   3  10         26.05         26.63         2.94 o
  -2   3  10         23.37         23.10         2.04 o
  -1   3  10         92.42         94.12         4.43 o
   0   3  10          3.94          4.17         1.01 o
   1   3  10         17.45         22.67         3.01 o
   2   3  10         34.70         44.33         3.76 o
  -3   4  10         30.85         35.41         3.38 o
  -2   4  10          2.41          3.50         0.90 o
  -1   4  10          4.88          2.93         1.81 o
   0   4  10          3.00          4.01         1.31 o
   1   4  10          9.76          9.97         1.83 o
  -3   5  10          1.35          1.23         0.87 o
  -2   5  10          0.26          0.89         0.97 o
  -1   5  10          1.08          1.35         0.94 o
   0   5  10          3.04          3.63         0.83 o
   1   5  10         45.81         45.83         3.66 o
  -2   6  10          0.65          1.91         0.92 o
  -1   6  10          1.43          1.13         0.74 o
   0   6  10          1.64          0.81         0.70 o
  -2  -4  11         16.69         14.61         2.09 o
  -1  -4  11         15.34         13.73         1.85 o
   0  -4  11          7.60          6.98         1.62 o
  -3  -3  11          4.05          3.28         1.16 o
  -2  -3  11          1.18          1.53         0.76 o
  -1  -3  11          8.18          5.56         1.06 o
   0  -3  11          1.80          2.48         1.03 o
   1  -3  11         18.24         15.52         2.35 o
  -3  -2  11         12.92         12.38         1.90 o
  -2  -2  11         36.49         34.96         3.63 o
  -1  -2  11          9.45          9.15         1.73 o
   0  -2  11         37.60         38.92         2.73 o
   1  -2  11          2.44          5.94         1.46 o
  -3  -1  11          2.71          2.70         1.02 o
  -2  -1  11          6.99          8.67         1.00 o
  -1  -1  11         46.75         50.39         3.06 o
   0  -1  11          0.24          0.64         0.55 o
   1  -1  11          1.94          2.76         1.13 o
  -3   0  11          6.25          5.63         1.42 o
  -2   0  11          9.12          7.90         1.59 o
  -1   0  11          0.11         -0.38         0.61 o
   0   0  11         58.12         54.02         3.25 o
   1   0  11          4.04          4.66         1.23 o
  -3   1  11          2.57          3.12         1.07 o
  -2   1  11          6.95          9.58         1.32 o
  -1   1  11         46.97         45.88         2.93 o
   0   1  11          0.22          1.08         0.74 o
   1   1  11          1.96          1.37         0.90 o
  -3   2  11         12.61         12.04         2.16 o
  -2   2  11         36.66         33.08         3.34 o
  -1   2  11          9.57          9.34         1.98 o
   0   2  11         37.67         40.67         2.66 o
   1   2  11          2.41          2.40         1.12 o
  -3   3  11          3.94          3.15         0.64 o
  -2   3  11          1.21          1.22         0.61 o
  -1   3  11          8.29          7.94         1.10 o
   0   3  11          1.81          1.17         0.73 o
   1   3  11         18.23         15.93         2.14 o
  -2   4  11         16.60         15.71         1.44 o
  -1   4  11         15.19         17.25         1.53 o
   0   4  11          7.58          9.44         1.64 o
  -1  -1  12          8.48          8.83         1.65 o
  -2   0  12         59.70         63.59         4.60 o
  -1   0  12          0.07          0.53         0.84 o
  -2   1  12          3.83          4.34         1.09 o
  -1   1  12          8.59          5.26         1.34 o
                                                
